# Supplementary material for: Differential Protein Expression in the Hemolymph of Bithynia siamensis goniomphalos Infected with Opisthorchis viverrini
Source: PLoS Negl Trop Dis. 2016 Nov 28;10(11):e0005104. doi: 10.1371/journal.pntd.0005104 (PMC5125571; doi:10.1371/journal.pntd.0005104)
Supplement: S1 Table — The table includes the following columns: protein identifier based on the transcriptome previously published [35], peptide sequence identified, the precursor charge, the fragment ion, product charge, the condition (time point studied), bioreplicate (biological replicate in which the peptide was identified), and area (intensity measurement used for quantification purposes). (XLSX) [file pntd.0005104.s001.xlsx]

## Sheet: S1 Table.csv
Protein identifier	Peptide Sequence	Precursor Charge	Fragment Ion	Product Charge	Condition	BioReplicate	Intensity
CL4145.Contig30_H1	AAADVTHVGSECELSLK	3	y10	1	control	1	2743
CL4145.Contig30_H1	AAADVTHVGSECELSLK	3	y10	1	infected24h	1	1061
CL4145.Contig30_H1	AAADVTHVGSECELSLK	3	y10	1	infected48h	1	3061
CL4145.Contig30_H1	AAADVTHVGSECELSLK	3	y10	1	infected96h	1	759
CL4145.Contig30_H1	AAADVTHVGSECELSLK	3	y10	1	control	2	1613
CL4145.Contig30_H1	AAADVTHVGSECELSLK	3	y10	1	infected24h	2	551
CL4145.Contig30_H1	AAADVTHVGSECELSLK	3	y10	1	infected48h	2	2358
CL4145.Contig30_H1	AAADVTHVGSECELSLK	3	y10	1	infected96h	2	4714
CL4145.Contig30_H1	AAADVTHVGSECELSLK	3	y10	1	control	3	3143
CL4145.Contig30_H1	AAADVTHVGSECELSLK	3	y10	1	infected24h	3	1681
CL4145.Contig30_H1	AAADVTHVGSECELSLK	3	y10	1	infected48h	3	993
CL4145.Contig30_H1	AAADVTHVGSECELSLK	3	y10	1	infected96h	3	290
CL4145.Contig30_H1	AAADVTHVGSECELSLK	3	y9	1	control	1	1475
CL4145.Contig30_H1	AAADVTHVGSECELSLK	3	y9	1	infected24h	1	1833
CL4145.Contig30_H1	AAADVTHVGSECELSLK	3	y9	1	infected48h	1	2247
CL4145.Contig30_H1	AAADVTHVGSECELSLK	3	y9	1	infected96h	1	621
CL4145.Contig30_H1	AAADVTHVGSECELSLK	3	y9	1	control	2	5086
CL4145.Contig30_H1	AAADVTHVGSECELSLK	3	y9	1	infected24h	2	1172
CL4145.Contig30_H1	AAADVTHVGSECELSLK	3	y9	1	infected48h	2	2992
CL4145.Contig30_H1	AAADVTHVGSECELSLK	3	y9	1	infected96h	2	12158
CL4145.Contig30_H1	AAADVTHVGSECELSLK	3	y9	1	control	3	2674
CL4145.Contig30_H1	AAADVTHVGSECELSLK	3	y9	1	infected24h	3	3005
CL4145.Contig30_H1	AAADVTHVGSECELSLK	3	y9	1	infected48h	3	5930
CL4145.Contig30_H1	AAADVTHVGSECELSLK	3	y9	1	infected96h	3	6055
CL4145.Contig30_H1	AAADVTHVGSECELSLK	3	y6	1	control	1	6589
CL4145.Contig30_H1	AAADVTHVGSECELSLK	3	y6	1	infected24h	1	2481
CL4145.Contig30_H1	AAADVTHVGSECELSLK	3	y6	1	infected48h	1	5832
CL4145.Contig30_H1	AAADVTHVGSECELSLK	3	y6	1	infected96h	1	9117
CL4145.Contig30_H1	AAADVTHVGSECELSLK	3	y6	1	control	2	18408
CL4145.Contig30_H1	AAADVTHVGSECELSLK	3	y6	1	infected24h	2	3432
CL4145.Contig30_H1	AAADVTHVGSECELSLK	3	y6	1	infected48h	2	2956
CL4145.Contig30_H1	AAADVTHVGSECELSLK	3	y6	1	infected96h	2	39191
CL4145.Contig30_H1	AAADVTHVGSECELSLK	3	y6	1	control	3	10248
CL4145.Contig30_H1	AAADVTHVGSECELSLK	3	y6	1	infected24h	3	5210
CL4145.Contig30_H1	AAADVTHVGSECELSLK	3	y6	1	infected48h	3	12715
CL4145.Contig30_H1	AAADVTHVGSECELSLK	3	y6	1	infected96h	3	1492
CL4145.Contig30_H1	AAADVTHVGSECELSLK	3	y15	2	control	1	19106
CL4145.Contig30_H1	AAADVTHVGSECELSLK	3	y15	2	infected24h	1	21154
CL4145.Contig30_H1	AAADVTHVGSECELSLK	3	y15	2	infected48h	1	34560
CL4145.Contig30_H1	AAADVTHVGSECELSLK	3	y15	2	infected96h	1	1448
CL4145.Contig30_H1	AAADVTHVGSECELSLK	3	y15	2	control	2	1144
CL4145.Contig30_H1	AAADVTHVGSECELSLK	3	y15	2	infected24h	2	662
CL4145.Contig30_H1	AAADVTHVGSECELSLK	3	y15	2	infected48h	2	23080
CL4145.Contig30_H1	AAADVTHVGSECELSLK	3	y15	2	infected96h	2	4025
CL4145.Contig30_H1	AAADVTHVGSECELSLK	3	y15	2	control	3	22376
CL4145.Contig30_H1	AAADVTHVGSECELSLK	3	y15	2	infected24h	3	7613
CL4145.Contig30_H1	AAADVTHVGSECELSLK	3	y15	2	infected48h	3	662
CL4145.Contig30_H1	AAADVTHVGSECELSLK	3	y15	2	infected96h	3	14008
CL4145.Contig30_H1	AAADVTHVGSECELSLK	3	y14	2	control	1	9884
CL4145.Contig30_H1	AAADVTHVGSECELSLK	3	y14	2	infected24h	1	8905
CL4145.Contig30_H1	AAADVTHVGSECELSLK	3	y14	2	infected48h	1	9825
CL4145.Contig30_H1	AAADVTHVGSECELSLK	3	y14	2	infected96h	1	13627
CL4145.Contig30_H1	AAADVTHVGSECELSLK	3	y14	2	control	2	58799
CL4145.Contig30_H1	AAADVTHVGSECELSLK	3	y14	2	infected24h	2	4328
CL4145.Contig30_H1	AAADVTHVGSECELSLK	3	y14	2	infected48h	2	6549
CL4145.Contig30_H1	AAADVTHVGSECELSLK	3	y14	2	infected96h	2	74420
CL4145.Contig30_H1	AAADVTHVGSECELSLK	3	y14	2	control	3	11979
CL4145.Contig30_H1	AAADVTHVGSECELSLK	3	y14	2	infected24h	3	4438
CL4145.Contig30_H1	AAADVTHVGSECELSLK	3	y14	2	infected48h	3	14618
CL4145.Contig30_H1	AAADVTHVGSECELSLK	3	y14	2	infected96h	3	2662
CL4145.Contig30_H1	AAADVTHVGSECELSLK	3	y12	2	control	1	20843
CL4145.Contig30_H1	AAADVTHVGSECELSLK	3	y12	2	infected24h	1	23550
CL4145.Contig30_H1	AAADVTHVGSECELSLK	3	y12	2	infected48h	1	17149
CL4145.Contig30_H1	AAADVTHVGSECELSLK	3	y12	2	infected96h	1	10206
CL4145.Contig30_H1	AAADVTHVGSECELSLK	3	y12	2	control	2	8531
CL4145.Contig30_H1	AAADVTHVGSECELSLK	3	y12	2	infected24h	2	20983
CL4145.Contig30_H1	AAADVTHVGSECELSLK	3	y12	2	infected48h	2	6229
CL4145.Contig30_H1	AAADVTHVGSECELSLK	3	y12	2	infected96h	2	10303
CL4145.Contig30_H1	AAADVTHVGSECELSLK	3	y12	2	control	3	22949
CL4145.Contig30_H1	AAADVTHVGSECELSLK	3	y12	2	infected24h	3	19113
CL4145.Contig30_H1	AAADVTHVGSECELSLK	3	y12	2	infected48h	3	10274
CL4145.Contig30_H1	AAADVTHVGSECELSLK	3	y12	2	infected96h	3	21326
CL4145.Contig30_H1	LANGHLGITFTPR	3	y8	1	control	1	11993
CL4145.Contig30_H1	LANGHLGITFTPR	3	y8	1	infected24h	1	8778
CL4145.Contig30_H1	LANGHLGITFTPR	3	y8	1	infected48h	1	7805
CL4145.Contig30_H1	LANGHLGITFTPR	3	y8	1	infected96h	1	4880
CL4145.Contig30_H1	LANGHLGITFTPR	3	y8	1	control	2	3503
CL4145.Contig30_H1	LANGHLGITFTPR	3	y8	1	infected24h	2	5210
CL4145.Contig30_H1	LANGHLGITFTPR	3	y8	1	infected48h	2	11530
CL4145.Contig30_H1	LANGHLGITFTPR	3	y8	1	infected96h	2	7294
CL4145.Contig30_H1	LANGHLGITFTPR	3	y8	1	control	3	15084
CL4145.Contig30_H1	LANGHLGITFTPR	3	y8	1	infected24h	3	6768
CL4145.Contig30_H1	LANGHLGITFTPR	3	y8	1	infected48h	3	3646
CL4145.Contig30_H1	LANGHLGITFTPR	3	y8	1	infected96h	3	22583
CL4145.Contig30_H1	LANGHLGITFTPR	3	y7	1	control	1	25009
CL4145.Contig30_H1	LANGHLGITFTPR	3	y7	1	infected24h	1	20893
CL4145.Contig30_H1	LANGHLGITFTPR	3	y7	1	infected48h	1	21187
CL4145.Contig30_H1	LANGHLGITFTPR	3	y7	1	infected96h	1	7554
CL4145.Contig30_H1	LANGHLGITFTPR	3	y7	1	control	2	16402
CL4145.Contig30_H1	LANGHLGITFTPR	3	y7	1	infected24h	2	12418
CL4145.Contig30_H1	LANGHLGITFTPR	3	y7	1	infected48h	2	26842
CL4145.Contig30_H1	LANGHLGITFTPR	3	y7	1	infected96h	2	15464
CL4145.Contig30_H1	LANGHLGITFTPR	3	y7	1	control	3	32011
CL4145.Contig30_H1	LANGHLGITFTPR	3	y7	1	infected24h	3	16233
CL4145.Contig30_H1	LANGHLGITFTPR	3	y7	1	infected48h	3	12005
CL4145.Contig30_H1	LANGHLGITFTPR	3	y7	1	infected96h	3	52502
CL4145.Contig30_H1	LANGHLGITFTPR	3	y5	1	control	1	13788
CL4145.Contig30_H1	LANGHLGITFTPR	3	y5	1	infected24h	1	9746
CL4145.Contig30_H1	LANGHLGITFTPR	3	y5	1	infected48h	1	15078
CL4145.Contig30_H1	LANGHLGITFTPR	3	y5	1	infected96h	1	4053
CL4145.Contig30_H1	LANGHLGITFTPR	3	y5	1	control	2	7254
CL4145.Contig30_H1	LANGHLGITFTPR	3	y5	1	infected24h	2	6381
CL4145.Contig30_H1	LANGHLGITFTPR	3	y5	1	infected48h	2	10574
CL4145.Contig30_H1	LANGHLGITFTPR	3	y5	1	infected96h	2	5488
CL4145.Contig30_H1	LANGHLGITFTPR	3	y5	1	control	3	19001
CL4145.Contig30_H1	LANGHLGITFTPR	3	y5	1	infected24h	3	6264
CL4145.Contig30_H1	LANGHLGITFTPR	3	y5	1	infected48h	3	5006
CL4145.Contig30_H1	LANGHLGITFTPR	3	y5	1	infected96h	3	24654
CL4145.Contig30_H1	LANGHLGITFTPR	3	y4	1	control	1	9357
CL4145.Contig30_H1	LANGHLGITFTPR	3	y4	1	infected24h	1	5759
CL4145.Contig30_H1	LANGHLGITFTPR	3	y4	1	infected48h	1	4115
CL4145.Contig30_H1	LANGHLGITFTPR	3	y4	1	infected96h	1	7582
CL4145.Contig30_H1	LANGHLGITFTPR	3	y4	1	control	2	26844
CL4145.Contig30_H1	LANGHLGITFTPR	3	y4	1	infected24h	2	5050
CL4145.Contig30_H1	LANGHLGITFTPR	3	y4	1	infected48h	2	14816
CL4145.Contig30_H1	LANGHLGITFTPR	3	y4	1	infected96h	2	26793
CL4145.Contig30_H1	LANGHLGITFTPR	3	y4	1	control	3	15969
CL4145.Contig30_H1	LANGHLGITFTPR	3	y4	1	infected24h	3	10190
CL4145.Contig30_H1	LANGHLGITFTPR	3	y4	1	infected48h	3	7584
CL4145.Contig30_H1	LANGHLGITFTPR	3	y4	1	infected96h	3	20812
CL4145.Contig30_H1	LANGHLGITFTPR	3	y12	2	control	1	7678
CL4145.Contig30_H1	LANGHLGITFTPR	3	y12	2	infected24h	1	1475
CL4145.Contig30_H1	LANGHLGITFTPR	3	y12	2	infected48h	1	7557
CL4145.Contig30_H1	LANGHLGITFTPR	3	y12	2	infected96h	1	5748
CL4145.Contig30_H1	LANGHLGITFTPR	3	y12	2	control	2	16995
CL4145.Contig30_H1	LANGHLGITFTPR	3	y12	2	infected24h	2	44999
CL4145.Contig30_H1	LANGHLGITFTPR	3	y12	2	infected48h	2	8443
CL4145.Contig30_H1	LANGHLGITFTPR	3	y12	2	infected96h	2	9574
CL4145.Contig30_H1	LANGHLGITFTPR	3	y12	2	control	3	10992
CL4145.Contig30_H1	LANGHLGITFTPR	3	y12	2	infected24h	3	6057
CL4145.Contig30_H1	LANGHLGITFTPR	3	y12	2	infected48h	3	2799
CL4145.Contig30_H1	LANGHLGITFTPR	3	y12	2	infected96h	3	5102
CL4145.Contig30_H1	LANGHLGITFTPR	3	y11	2	control	1	5431
CL4145.Contig30_H1	LANGHLGITFTPR	3	y11	2	infected24h	1	1503
CL4145.Contig30_H1	LANGHLGITFTPR	3	y11	2	infected48h	1	2455
CL4145.Contig30_H1	LANGHLGITFTPR	3	y11	2	infected96h	1	937
CL4145.Contig30_H1	LANGHLGITFTPR	3	y11	2	control	2	2937
CL4145.Contig30_H1	LANGHLGITFTPR	3	y11	2	infected24h	2	1750
CL4145.Contig30_H1	LANGHLGITFTPR	3	y11	2	infected48h	2	2357
CL4145.Contig30_H1	LANGHLGITFTPR	3	y11	2	infected96h	2	331
CL4145.Contig30_H1	LANGHLGITFTPR	3	y11	2	control	3	4797
CL4145.Contig30_H1	LANGHLGITFTPR	3	y11	2	infected24h	3	1627
CL4145.Contig30_H1	LANGHLGITFTPR	3	y11	2	infected48h	3	2206
CL4145.Contig30_H1	LANGHLGITFTPR	3	y11	2	infected96h	3	6316
CL4145.Contig30_H1	VTAYGEGLHTGTTGQISK	3	y10	1	control	1	9618
CL4145.Contig30_H1	VTAYGEGLHTGTTGQISK	3	y10	1	infected24h	1	10784
CL4145.Contig30_H1	VTAYGEGLHTGTTGQISK	3	y10	1	infected48h	1	5088
CL4145.Contig30_H1	VTAYGEGLHTGTTGQISK	3	y10	1	infected96h	1	4797
CL4145.Contig30_H1	VTAYGEGLHTGTTGQISK	3	y10	1	control	2	3446
CL4145.Contig30_H1	VTAYGEGLHTGTTGQISK	3	y10	1	infected24h	2	6508
CL4145.Contig30_H1	VTAYGEGLHTGTTGQISK	3	y10	1	infected48h	2	7941
CL4145.Contig30_H1	VTAYGEGLHTGTTGQISK	3	y10	1	infected96h	2	3267
CL4145.Contig30_H1	VTAYGEGLHTGTTGQISK	3	y10	1	control	3	7135
CL4145.Contig30_H1	VTAYGEGLHTGTTGQISK	3	y10	1	infected24h	3	3971
CL4145.Contig30_H1	VTAYGEGLHTGTTGQISK	3	y10	1	infected48h	3	2316
CL4145.Contig30_H1	VTAYGEGLHTGTTGQISK	3	y10	1	infected96h	3	12144
CL4145.Contig30_H1	VTAYGEGLHTGTTGQISK	3	y9	1	control	1	10294
CL4145.Contig30_H1	VTAYGEGLHTGTTGQISK	3	y9	1	infected24h	1	12504
CL4145.Contig30_H1	VTAYGEGLHTGTTGQISK	3	y9	1	infected48h	1	6825
CL4145.Contig30_H1	VTAYGEGLHTGTTGQISK	3	y9	1	infected96h	1	5087
CL4145.Contig30_H1	VTAYGEGLHTGTTGQISK	3	y9	1	control	2	2426
CL4145.Contig30_H1	VTAYGEGLHTGTTGQISK	3	y9	1	infected24h	2	2689
CL4145.Contig30_H1	VTAYGEGLHTGTTGQISK	3	y9	1	infected48h	2	6094
CL4145.Contig30_H1	VTAYGEGLHTGTTGQISK	3	y9	1	infected96h	2	5128
CL4145.Contig30_H1	VTAYGEGLHTGTTGQISK	3	y9	1	control	3	7728
CL4145.Contig30_H1	VTAYGEGLHTGTTGQISK	3	y9	1	infected24h	3	3819
CL4145.Contig30_H1	VTAYGEGLHTGTTGQISK	3	y9	1	infected48h	3	3102
CL4145.Contig30_H1	VTAYGEGLHTGTTGQISK	3	y9	1	infected96h	3	12875
CL4145.Contig30_H1	VTAYGEGLHTGTTGQISK	3	y17	2	control	1	16305
CL4145.Contig30_H1	VTAYGEGLHTGTTGQISK	3	y17	2	infected24h	1	18984
CL4145.Contig30_H1	VTAYGEGLHTGTTGQISK	3	y17	2	infected48h	1	8907
CL4145.Contig30_H1	VTAYGEGLHTGTTGQISK	3	y17	2	infected96h	1	8106
CL4145.Contig30_H1	VTAYGEGLHTGTTGQISK	3	y17	2	control	2	4384
CL4145.Contig30_H1	VTAYGEGLHTGTTGQISK	3	y17	2	infected24h	2	1103
CL4145.Contig30_H1	VTAYGEGLHTGTTGQISK	3	y17	2	infected48h	2	5749
CL4145.Contig30_H1	VTAYGEGLHTGTTGQISK	3	y17	2	infected96h	2	7182
CL4145.Contig30_H1	VTAYGEGLHTGTTGQISK	3	y17	2	control	3	10696
CL4145.Contig30_H1	VTAYGEGLHTGTTGQISK	3	y17	2	infected24h	3	6155
CL4145.Contig30_H1	VTAYGEGLHTGTTGQISK	3	y17	2	infected48h	3	3957
CL4145.Contig30_H1	VTAYGEGLHTGTTGQISK	3	y17	2	infected96h	3	20475
CL4145.Contig30_H1	VTAYGEGLHTGTTGQISK	3	y16	2	control	1	57240
CL4145.Contig30_H1	VTAYGEGLHTGTTGQISK	3	y16	2	infected24h	1	56790
CL4145.Contig30_H1	VTAYGEGLHTGTTGQISK	3	y16	2	infected48h	1	32588
CL4145.Contig30_H1	VTAYGEGLHTGTTGQISK	3	y16	2	infected96h	1	25436
CL4145.Contig30_H1	VTAYGEGLHTGTTGQISK	3	y16	2	control	2	12950
CL4145.Contig30_H1	VTAYGEGLHTGTTGQISK	3	y16	2	infected24h	2	8810
CL4145.Contig30_H1	VTAYGEGLHTGTTGQISK	3	y16	2	infected48h	2	39950
CL4145.Contig30_H1	VTAYGEGLHTGTTGQISK	3	y16	2	infected96h	2	26117
CL4145.Contig30_H1	VTAYGEGLHTGTTGQISK	3	y16	2	control	3	39812
CL4145.Contig30_H1	VTAYGEGLHTGTTGQISK	3	y16	2	infected24h	3	23152
CL4145.Contig30_H1	VTAYGEGLHTGTTGQISK	3	y16	2	infected48h	3	15191
CL4145.Contig30_H1	VTAYGEGLHTGTTGQISK	3	y16	2	infected96h	3	68069
CL4145.Contig30_H1	VTAYGEGLHTGTTGQISK	3	y15	2	control	1	23566
CL4145.Contig30_H1	VTAYGEGLHTGTTGQISK	3	y15	2	infected24h	1	26907
CL4145.Contig30_H1	VTAYGEGLHTGTTGQISK	3	y15	2	infected48h	1	12560
CL4145.Contig30_H1	VTAYGEGLHTGTTGQISK	3	y15	2	infected96h	1	10954
CL4145.Contig30_H1	VTAYGEGLHTGTTGQISK	3	y15	2	control	2	5183
CL4145.Contig30_H1	VTAYGEGLHTGTTGQISK	3	y15	2	infected24h	2	882
CL4145.Contig30_H1	VTAYGEGLHTGTTGQISK	3	y15	2	infected48h	2	12491
CL4145.Contig30_H1	VTAYGEGLHTGTTGQISK	3	y15	2	infected96h	2	9286
CL4145.Contig30_H1	VTAYGEGLHTGTTGQISK	3	y15	2	control	3	14405
CL4145.Contig30_H1	VTAYGEGLHTGTTGQISK	3	y15	2	infected24h	3	8628
CL4145.Contig30_H1	VTAYGEGLHTGTTGQISK	3	y15	2	infected48h	3	6908
CL4145.Contig30_H1	VTAYGEGLHTGTTGQISK	3	y15	2	infected96h	3	26127
CL4145.Contig30_H1	VTAYGEGLHTGTTGQISK	3	y14	2	control	1	26232
CL4145.Contig30_H1	VTAYGEGLHTGTTGQISK	3	y14	2	infected24h	1	27632
CL4145.Contig30_H1	VTAYGEGLHTGTTGQISK	3	y14	2	infected48h	1	15177
CL4145.Contig30_H1	VTAYGEGLHTGTTGQISK	3	y14	2	infected96h	1	11549
CL4145.Contig30_H1	VTAYGEGLHTGTTGQISK	3	y14	2	control	2	5266
CL4145.Contig30_H1	VTAYGEGLHTGTTGQISK	3	y14	2	infected24h	2	9362
CL4145.Contig30_H1	VTAYGEGLHTGTTGQISK	3	y14	2	infected48h	2	24445
CL4145.Contig30_H1	VTAYGEGLHTGTTGQISK	3	y14	2	infected96h	2	13738
CL4145.Contig30_H1	VTAYGEGLHTGTTGQISK	3	y14	2	control	3	20801
CL4145.Contig30_H1	VTAYGEGLHTGTTGQISK	3	y14	2	infected24h	3	7249
CL4145.Contig30_H1	VTAYGEGLHTGTTGQISK	3	y14	2	infected48h	3	4619
CL4145.Contig30_H1	VTAYGEGLHTGTTGQISK	3	y14	2	infected96h	3	27867
CL47322.Contig4_H1	DYPVVDHQYDAVVVGAGGAGLR	3	y10	1	control	1	19414
CL47322.Contig4_H1	DYPVVDHQYDAVVVGAGGAGLR	3	y10	1	infected24h	1	16462
CL47322.Contig4_H1	DYPVVDHQYDAVVVGAGGAGLR	3	y10	1	infected48h	1	9469
CL47322.Contig4_H1	DYPVVDHQYDAVVVGAGGAGLR	3	y10	1	infected96h	1	8164
CL47322.Contig4_H1	DYPVVDHQYDAVVVGAGGAGLR	3	y10	1	control	2	4645
CL47322.Contig4_H1	DYPVVDHQYDAVVVGAGGAGLR	3	y10	1	infected24h	2	114434
CL47322.Contig4_H1	DYPVVDHQYDAVVVGAGGAGLR	3	y10	1	infected48h	2	12787
CL47322.Contig4_H1	DYPVVDHQYDAVVVGAGGAGLR	3	y10	1	infected96h	2	11331
CL47322.Contig4_H1	DYPVVDHQYDAVVVGAGGAGLR	3	y10	1	control	3	5873
CL47322.Contig4_H1	DYPVVDHQYDAVVVGAGGAGLR	3	y10	1	infected24h	3	15307
CL47322.Contig4_H1	DYPVVDHQYDAVVVGAGGAGLR	3	y10	1	infected48h	3	5308
CL47322.Contig4_H1	DYPVVDHQYDAVVVGAGGAGLR	3	y10	1	infected96h	3	4852
CL47322.Contig4_H1	DYPVVDHQYDAVVVGAGGAGLR	3	y8	1	control	1	32644
CL47322.Contig4_H1	DYPVVDHQYDAVVVGAGGAGLR	3	y8	1	infected24h	1	30304
CL47322.Contig4_H1	DYPVVDHQYDAVVVGAGGAGLR	3	y8	1	infected48h	1	36822
CL47322.Contig4_H1	DYPVVDHQYDAVVVGAGGAGLR	3	y8	1	infected96h	1	23005
CL47322.Contig4_H1	DYPVVDHQYDAVVVGAGGAGLR	3	y8	1	control	2	29108
CL47322.Contig4_H1	DYPVVDHQYDAVVVGAGGAGLR	3	y8	1	infected24h	2	9985
CL47322.Contig4_H1	DYPVVDHQYDAVVVGAGGAGLR	3	y8	1	infected48h	2	39334
CL47322.Contig4_H1	DYPVVDHQYDAVVVGAGGAGLR	3	y8	1	infected96h	2	27473
CL47322.Contig4_H1	DYPVVDHQYDAVVVGAGGAGLR	3	y8	1	control	3	40328
CL47322.Contig4_H1	DYPVVDHQYDAVVVGAGGAGLR	3	y8	1	infected24h	3	15610
CL47322.Contig4_H1	DYPVVDHQYDAVVVGAGGAGLR	3	y8	1	infected48h	3	9773
CL47322.Contig4_H1	DYPVVDHQYDAVVVGAGGAGLR	3	y8	1	infected96h	3	27738
CL47322.Contig4_H1	DYPVVDHQYDAVVVGAGGAGLR	3	y7	1	control	1	13793
CL47322.Contig4_H1	DYPVVDHQYDAVVVGAGGAGLR	3	y7	1	infected24h	1	9173
CL47322.Contig4_H1	DYPVVDHQYDAVVVGAGGAGLR	3	y7	1	infected48h	1	9979
CL47322.Contig4_H1	DYPVVDHQYDAVVVGAGGAGLR	3	y7	1	infected96h	1	8467
CL47322.Contig4_H1	DYPVVDHQYDAVVVGAGGAGLR	3	y7	1	control	2	9115
CL47322.Contig4_H1	DYPVVDHQYDAVVVGAGGAGLR	3	y7	1	infected24h	2	80488
CL47322.Contig4_H1	DYPVVDHQYDAVVVGAGGAGLR	3	y7	1	infected48h	2	27349
CL47322.Contig4_H1	DYPVVDHQYDAVVVGAGGAGLR	3	y7	1	infected96h	2	11734
CL47322.Contig4_H1	DYPVVDHQYDAVVVGAGGAGLR	3	y7	1	control	3	16473
CL47322.Contig4_H1	DYPVVDHQYDAVVVGAGGAGLR	3	y7	1	infected24h	3	15997
CL47322.Contig4_H1	DYPVVDHQYDAVVVGAGGAGLR	3	y7	1	infected48h	3	8162
CL47322.Contig4_H1	DYPVVDHQYDAVVVGAGGAGLR	3	y7	1	infected96h	3	9181
CL47322.Contig4_H1	DYPVVDHQYDAVVVGAGGAGLR	3	y6	1	control	1	18575
CL47322.Contig4_H1	DYPVVDHQYDAVVVGAGGAGLR	3	y6	1	infected24h	1	11696
CL47322.Contig4_H1	DYPVVDHQYDAVVVGAGGAGLR	3	y6	1	infected48h	1	14287
CL47322.Contig4_H1	DYPVVDHQYDAVVVGAGGAGLR	3	y6	1	infected96h	1	12659
CL47322.Contig4_H1	DYPVVDHQYDAVVVGAGGAGLR	3	y6	1	control	2	19323
CL47322.Contig4_H1	DYPVVDHQYDAVVVGAGGAGLR	3	y6	1	infected24h	2	5446
CL47322.Contig4_H1	DYPVVDHQYDAVVVGAGGAGLR	3	y6	1	infected48h	2	18447
CL47322.Contig4_H1	DYPVVDHQYDAVVVGAGGAGLR	3	y6	1	infected96h	2	13234
CL47322.Contig4_H1	DYPVVDHQYDAVVVGAGGAGLR	3	y6	1	control	3	19490
CL47322.Contig4_H1	DYPVVDHQYDAVVVGAGGAGLR	3	y6	1	infected24h	3	12373
CL47322.Contig4_H1	DYPVVDHQYDAVVVGAGGAGLR	3	y6	1	infected48h	3	4771
CL47322.Contig4_H1	DYPVVDHQYDAVVVGAGGAGLR	3	y6	1	infected96h	3	13661
CL47322.Contig4_H1	DYPVVDHQYDAVVVGAGGAGLR	3	y5	1	control	1	7598
CL47322.Contig4_H1	DYPVVDHQYDAVVVGAGGAGLR	3	y5	1	infected24h	1	3958
CL47322.Contig4_H1	DYPVVDHQYDAVVVGAGGAGLR	3	y5	1	infected48h	1	4562
CL47322.Contig4_H1	DYPVVDHQYDAVVVGAGGAGLR	3	y5	1	infected96h	1	3296
CL47322.Contig4_H1	DYPVVDHQYDAVVVGAGGAGLR	3	y5	1	control	2	12376
CL47322.Contig4_H1	DYPVVDHQYDAVVVGAGGAGLR	3	y5	1	infected24h	2	3378
CL47322.Contig4_H1	DYPVVDHQYDAVVVGAGGAGLR	3	y5	1	infected48h	2	6865
CL47322.Contig4_H1	DYPVVDHQYDAVVVGAGGAGLR	3	y5	1	infected96h	2	3736
CL47322.Contig4_H1	DYPVVDHQYDAVVVGAGGAGLR	3	y5	1	control	3	6659
CL47322.Contig4_H1	DYPVVDHQYDAVVVGAGGAGLR	3	y5	1	infected24h	3	3765
CL47322.Contig4_H1	DYPVVDHQYDAVVVGAGGAGLR	3	y5	1	infected48h	3	2675
CL47322.Contig4_H1	DYPVVDHQYDAVVVGAGGAGLR	3	y5	1	infected96h	3	6672
CL47322.Contig4_H1	DYPVVDHQYDAVVVGAGGAGLR	3	b12	2	control	1	6054
CL47322.Contig4_H1	DYPVVDHQYDAVVVGAGGAGLR	3	b12	2	infected24h	1	4316
CL47322.Contig4_H1	DYPVVDHQYDAVVVGAGGAGLR	3	b12	2	infected48h	1	4645
CL47322.Contig4_H1	DYPVVDHQYDAVVVGAGGAGLR	3	b12	2	infected96h	1	3434
CL47322.Contig4_H1	DYPVVDHQYDAVVVGAGGAGLR	3	b12	2	control	2	4727
CL47322.Contig4_H1	DYPVVDHQYDAVVVGAGGAGLR	3	b12	2	infected24h	2	5846
CL47322.Contig4_H1	DYPVVDHQYDAVVVGAGGAGLR	3	b12	2	infected48h	2	3184
CL47322.Contig4_H1	DYPVVDHQYDAVVVGAGGAGLR	3	b12	2	infected96h	2	2909
CL47322.Contig4_H1	DYPVVDHQYDAVVVGAGGAGLR	3	b12	2	control	3	4963
CL47322.Contig4_H1	DYPVVDHQYDAVVVGAGGAGLR	3	b12	2	infected24h	3	3778
CL47322.Contig4_H1	DYPVVDHQYDAVVVGAGGAGLR	3	b12	2	infected48h	3	3102
CL47322.Contig4_H1	DYPVVDHQYDAVVVGAGGAGLR	3	b12	2	infected96h	3	6052
CL8458.Contig2_H1	AAITSTWSK	2	y7	1	control	1	2826
CL8458.Contig2_H1	AAITSTWSK	2	y7	1	infected24h	1	3612
CL8458.Contig2_H1	AAITSTWSK	2	y7	1	infected48h	1	11637
CL8458.Contig2_H1	AAITSTWSK	2	y7	1	infected96h	1	1558
CL8458.Contig2_H1	AAITSTWSK	2	y7	1	control	2	4867
CL8458.Contig2_H1	AAITSTWSK	2	y7	1	infected24h	2	2854
CL8458.Contig2_H1	AAITSTWSK	2	y7	1	infected48h	2	1489
CL8458.Contig2_H1	AAITSTWSK	2	y7	1	infected96h	2	37591
CL8458.Contig2_H1	AAITSTWSK	2	y7	1	control	3	4990
CL8458.Contig2_H1	AAITSTWSK	2	y7	1	infected24h	3	2964
CL8458.Contig2_H1	AAITSTWSK	2	y7	1	infected48h	3	2316
CL8458.Contig2_H1	AAITSTWSK	2	y7	1	infected96h	3	28590
CL8458.Contig2_H1	AAITSTWSK	2	y6	1	control	1	4025
CL8458.Contig2_H1	AAITSTWSK	2	y6	1	infected24h	1	6575
CL8458.Contig2_H1	AAITSTWSK	2	y6	1	infected48h	1	51130
CL8458.Contig2_H1	AAITSTWSK	2	y6	1	infected96h	1	2165
CL8458.Contig2_H1	AAITSTWSK	2	y6	1	control	2	26489
CL8458.Contig2_H1	AAITSTWSK	2	y6	1	infected24h	2	7349
CL8458.Contig2_H1	AAITSTWSK	2	y6	1	infected48h	2	28687
CL8458.Contig2_H1	AAITSTWSK	2	y6	1	infected96h	2	24525
CL8458.Contig2_H1	AAITSTWSK	2	y6	1	control	3	14102
CL8458.Contig2_H1	AAITSTWSK	2	y6	1	infected24h	3	4702
CL8458.Contig2_H1	AAITSTWSK	2	y6	1	infected48h	3	13413
CL8458.Contig2_H1	AAITSTWSK	2	y6	1	infected96h	3	13970
CL8458.Contig2_H1	AAITSTWSK	2	y5	1	control	1	3874
CL8458.Contig2_H1	AAITSTWSK	2	y5	1	infected24h	1	8469
CL8458.Contig2_H1	AAITSTWSK	2	y5	1	infected48h	1	41432
CL8458.Contig2_H1	AAITSTWSK	2	y5	1	infected96h	1	4191
CL8458.Contig2_H1	AAITSTWSK	2	y5	1	control	2	3240
CL8458.Contig2_H1	AAITSTWSK	2	y5	1	infected24h	2	23431
CL8458.Contig2_H1	AAITSTWSK	2	y5	1	infected48h	2	1833
CL8458.Contig2_H1	AAITSTWSK	2	y5	1	infected96h	2	35464
CL8458.Contig2_H1	AAITSTWSK	2	y5	1	control	3	6024
CL8458.Contig2_H1	AAITSTWSK	2	y5	1	infected24h	3	3654
CL8458.Contig2_H1	AAITSTWSK	2	y5	1	infected48h	3	6315
CL8458.Contig2_H1	AAITSTWSK	2	y5	1	infected96h	3	2388
CL8458.Contig2_H1	AAITSTWSK	2	y4	1	control	1	5189
CL8458.Contig2_H1	AAITSTWSK	2	y4	1	infected24h	1	3488
CL8458.Contig2_H1	AAITSTWSK	2	y4	1	infected48h	1	28775
CL8458.Contig2_H1	AAITSTWSK	2	y4	1	infected96h	1	1158
CL8458.Contig2_H1	AAITSTWSK	2	y4	1	control	2	9610
CL8458.Contig2_H1	AAITSTWSK	2	y4	1	infected24h	2	4109
CL8458.Contig2_H1	AAITSTWSK	2	y4	1	infected48h	2	6603
CL8458.Contig2_H1	AAITSTWSK	2	y4	1	infected96h	2	36405
CL8458.Contig2_H1	AAITSTWSK	2	y4	1	control	3	1971
CL8458.Contig2_H1	AAITSTWSK	2	y4	1	infected24h	3	1131
CL8458.Contig2_H1	AAITSTWSK	2	y4	1	infected48h	3	1420
CL8458.Contig2_H1	AAITSTWSK	2	y4	1	infected96h	3	19493
CL8458.Contig2_H1	AAITSTWSK	2	y3	1	control	1	3810
CL8458.Contig2_H1	AAITSTWSK	2	y3	1	infected24h	1	8850
CL8458.Contig2_H1	AAITSTWSK	2	y3	1	infected48h	1	36325
CL8458.Contig2_H1	AAITSTWSK	2	y3	1	infected96h	1	1475
CL8458.Contig2_H1	AAITSTWSK	2	y3	1	control	2	7211
CL8458.Contig2_H1	AAITSTWSK	2	y3	1	infected24h	2	3792
CL8458.Contig2_H1	AAITSTWSK	2	y3	1	infected48h	2	2831
CL8458.Contig2_H1	AAITSTWSK	2	y3	1	infected96h	2	16388
CL8458.Contig2_H1	AAITSTWSK	2	y3	1	control	3	1820
CL8458.Contig2_H1	AAITSTWSK	2	y3	1	infected24h	3	1613
CL8458.Contig2_H1	AAITSTWSK	2	y3	1	infected48h	3	1213
CL8458.Contig2_H1	AAITSTWSK	2	y3	1	infected96h	3	4757
CL8458.Contig2_H1	AAITSTWSK	2	y7	2	control	1	565
CL8458.Contig2_H1	AAITSTWSK	2	y7	2	infected24h	1	1764
CL8458.Contig2_H1	AAITSTWSK	2	y7	2	infected48h	1	8893
CL8458.Contig2_H1	AAITSTWSK	2	y7	2	infected96h	1	1806
CL8458.Contig2_H1	AAITSTWSK	2	y7	2	control	2	4357
CL8458.Contig2_H1	AAITSTWSK	2	y7	2	infected24h	2	1930
CL8458.Contig2_H1	AAITSTWSK	2	y7	2	infected48h	2	1020
CL8458.Contig2_H1	AAITSTWSK	2	y7	2	infected96h	2	30986
CL8458.Contig2_H1	AAITSTWSK	2	y7	2	control	3	2206
CL8458.Contig2_H1	AAITSTWSK	2	y7	2	infected24h	3	1241
CL8458.Contig2_H1	AAITSTWSK	2	y7	2	infected48h	3	3695
CL8458.Contig2_H1	AAITSTWSK	2	y7	2	infected96h	3	39030
CL8458.Contig2_H1	AYFPFLPGASEGDIK	2	y12	1	control	1	0
CL8458.Contig2_H1	AYFPFLPGASEGDIK	2	y12	1	infected24h	1	0
CL8458.Contig2_H1	AYFPFLPGASEGDIK	2	y12	1	infected48h	1	0
CL8458.Contig2_H1	AYFPFLPGASEGDIK	2	y12	1	infected96h	1	0
CL8458.Contig2_H1	AYFPFLPGASEGDIK	2	y12	1	control	2	0
CL8458.Contig2_H1	AYFPFLPGASEGDIK	2	y12	1	infected24h	2	0
CL8458.Contig2_H1	AYFPFLPGASEGDIK	2	y12	1	infected48h	2	0
CL8458.Contig2_H1	AYFPFLPGASEGDIK	2	y12	1	infected96h	2	0
CL8458.Contig2_H1	AYFPFLPGASEGDIK	2	y12	1	control	3	0
CL8458.Contig2_H1	AYFPFLPGASEGDIK	2	y12	1	infected24h	3	0
CL8458.Contig2_H1	AYFPFLPGASEGDIK	2	y12	1	infected48h	3	0
CL8458.Contig2_H1	AYFPFLPGASEGDIK	2	y12	1	infected96h	3	0
CL8458.Contig2_H1	AYFPFLPGASEGDIK	2	y10	1	control	1	97452
CL8458.Contig2_H1	AYFPFLPGASEGDIK	2	y10	1	infected24h	1	57366
CL8458.Contig2_H1	AYFPFLPGASEGDIK	2	y10	1	infected48h	1	17388
CL8458.Contig2_H1	AYFPFLPGASEGDIK	2	y10	1	infected96h	1	25562
CL8458.Contig2_H1	AYFPFLPGASEGDIK	2	y10	1	control	2	28555
CL8458.Contig2_H1	AYFPFLPGASEGDIK	2	y10	1	infected24h	2	24578
CL8458.Contig2_H1	AYFPFLPGASEGDIK	2	y10	1	infected48h	2	85091
CL8458.Contig2_H1	AYFPFLPGASEGDIK	2	y10	1	infected96h	2	59553
CL8458.Contig2_H1	AYFPFLPGASEGDIK	2	y10	1	control	3	141025
CL8458.Contig2_H1	AYFPFLPGASEGDIK	2	y10	1	infected24h	3	47501
CL8458.Contig2_H1	AYFPFLPGASEGDIK	2	y10	1	infected48h	3	18817
CL8458.Contig2_H1	AYFPFLPGASEGDIK	2	y10	1	infected96h	3	80195
CL8458.Contig2_H1	AYFPFLPGASEGDIK	2	y9	1	control	1	763288
CL8458.Contig2_H1	AYFPFLPGASEGDIK	2	y9	1	infected24h	1	461577
CL8458.Contig2_H1	AYFPFLPGASEGDIK	2	y9	1	infected48h	1	132728
CL8458.Contig2_H1	AYFPFLPGASEGDIK	2	y9	1	infected96h	1	216944
CL8458.Contig2_H1	AYFPFLPGASEGDIK	2	y9	1	control	2	241622
CL8458.Contig2_H1	AYFPFLPGASEGDIK	2	y9	1	infected24h	2	192646
CL8458.Contig2_H1	AYFPFLPGASEGDIK	2	y9	1	infected48h	2	619341
CL8458.Contig2_H1	AYFPFLPGASEGDIK	2	y9	1	infected96h	2	479110
CL8458.Contig2_H1	AYFPFLPGASEGDIK	2	y9	1	control	3	1025236
CL8458.Contig2_H1	AYFPFLPGASEGDIK	2	y9	1	infected24h	3	400656
CL8458.Contig2_H1	AYFPFLPGASEGDIK	2	y9	1	infected48h	3	131772
CL8458.Contig2_H1	AYFPFLPGASEGDIK	2	y9	1	infected96h	3	598246
CL8458.Contig2_H1	AYFPFLPGASEGDIK	2	y8	1	control	1	36610
CL8458.Contig2_H1	AYFPFLPGASEGDIK	2	y8	1	infected24h	1	22746
CL8458.Contig2_H1	AYFPFLPGASEGDIK	2	y8	1	infected48h	1	9866
CL8458.Contig2_H1	AYFPFLPGASEGDIK	2	y8	1	infected96h	1	14594
CL8458.Contig2_H1	AYFPFLPGASEGDIK	2	y8	1	control	2	9969
CL8458.Contig2_H1	AYFPFLPGASEGDIK	2	y8	1	infected24h	2	13024
CL8458.Contig2_H1	AYFPFLPGASEGDIK	2	y8	1	infected48h	2	43258
CL8458.Contig2_H1	AYFPFLPGASEGDIK	2	y8	1	infected96h	2	28479
CL8458.Contig2_H1	AYFPFLPGASEGDIK	2	y8	1	control	3	55897
CL8458.Contig2_H1	AYFPFLPGASEGDIK	2	y8	1	infected24h	3	22161
CL8458.Contig2_H1	AYFPFLPGASEGDIK	2	y8	1	infected48h	3	7035
CL8458.Contig2_H1	AYFPFLPGASEGDIK	2	y8	1	infected96h	3	36083
CL8458.Contig2_H1	AYFPFLPGASEGDIK	2	y6	1	control	1	28307
CL8458.Contig2_H1	AYFPFLPGASEGDIK	2	y6	1	infected24h	1	20653
CL8458.Contig2_H1	AYFPFLPGASEGDIK	2	y6	1	infected48h	1	9752
CL8458.Contig2_H1	AYFPFLPGASEGDIK	2	y6	1	infected96h	1	10578
CL8458.Contig2_H1	AYFPFLPGASEGDIK	2	y6	1	control	2	11934
CL8458.Contig2_H1	AYFPFLPGASEGDIK	2	y6	1	infected24h	2	6211
CL8458.Contig2_H1	AYFPFLPGASEGDIK	2	y6	1	infected48h	2	30254
CL8458.Contig2_H1	AYFPFLPGASEGDIK	2	y6	1	infected96h	2	23467
CL8458.Contig2_H1	AYFPFLPGASEGDIK	2	y6	1	control	3	47818
CL8458.Contig2_H1	AYFPFLPGASEGDIK	2	y6	1	infected24h	3	17383
CL8458.Contig2_H1	AYFPFLPGASEGDIK	2	y6	1	infected48h	3	5731
CL8458.Contig2_H1	AYFPFLPGASEGDIK	2	y6	1	infected96h	3	25166
CL8458.Contig2_H1	AYFPFLPGASEGDIK	2	y4	1	control	1	24612
CL8458.Contig2_H1	AYFPFLPGASEGDIK	2	y4	1	infected24h	1	16969
CL8458.Contig2_H1	AYFPFLPGASEGDIK	2	y4	1	infected48h	1	7252
CL8458.Contig2_H1	AYFPFLPGASEGDIK	2	y4	1	infected96h	1	7075
CL8458.Contig2_H1	AYFPFLPGASEGDIK	2	y4	1	control	2	11902
CL8458.Contig2_H1	AYFPFLPGASEGDIK	2	y4	1	infected24h	2	14267
CL8458.Contig2_H1	AYFPFLPGASEGDIK	2	y4	1	infected48h	2	28483
CL8458.Contig2_H1	AYFPFLPGASEGDIK	2	y4	1	infected96h	2	16509
CL8458.Contig2_H1	AYFPFLPGASEGDIK	2	y4	1	control	3	46811
CL8458.Contig2_H1	AYFPFLPGASEGDIK	2	y4	1	infected24h	3	16231
CL8458.Contig2_H1	AYFPFLPGASEGDIK	2	y4	1	infected48h	3	7477
CL8458.Contig2_H1	AYFPFLPGASEGDIK	2	y4	1	infected96h	3	23974
CL8458.Contig2_H1	AYFPFLPGASEGDIK	3	y9	1	control	1	35624
CL8458.Contig2_H1	AYFPFLPGASEGDIK	3	y9	1	infected24h	1	19733
CL8458.Contig2_H1	AYFPFLPGASEGDIK	3	y9	1	infected48h	1	8220
CL8458.Contig2_H1	AYFPFLPGASEGDIK	3	y9	1	infected96h	1	9175
CL8458.Contig2_H1	AYFPFLPGASEGDIK	3	y9	1	control	2	18530
CL8458.Contig2_H1	AYFPFLPGASEGDIK	3	y9	1	infected24h	2	8388
CL8458.Contig2_H1	AYFPFLPGASEGDIK	3	y9	1	infected48h	2	28533
CL8458.Contig2_H1	AYFPFLPGASEGDIK	3	y9	1	infected96h	2	27457
CL8458.Contig2_H1	AYFPFLPGASEGDIK	3	y9	1	control	3	44137
CL8458.Contig2_H1	AYFPFLPGASEGDIK	3	y9	1	infected24h	3	22805
CL8458.Contig2_H1	AYFPFLPGASEGDIK	3	y9	1	infected48h	3	7962
CL8458.Contig2_H1	AYFPFLPGASEGDIK	3	y9	1	infected96h	3	25721
CL8458.Contig2_H1	AYFPFLPGASEGDIK	3	y8	1	control	1	10779
CL8458.Contig2_H1	AYFPFLPGASEGDIK	3	y8	1	infected24h	1	10831
CL8458.Contig2_H1	AYFPFLPGASEGDIK	3	y8	1	infected48h	1	7613
CL8458.Contig2_H1	AYFPFLPGASEGDIK	3	y8	1	infected96h	1	3576
CL8458.Contig2_H1	AYFPFLPGASEGDIK	3	y8	1	control	2	6127
CL8458.Contig2_H1	AYFPFLPGASEGDIK	3	y8	1	infected24h	2	8804
CL8458.Contig2_H1	AYFPFLPGASEGDIK	3	y8	1	infected48h	2	12975
CL8458.Contig2_H1	AYFPFLPGASEGDIK	3	y8	1	infected96h	2	14331
CL8458.Contig2_H1	AYFPFLPGASEGDIK	3	y8	1	control	3	19295
CL8458.Contig2_H1	AYFPFLPGASEGDIK	3	y8	1	infected24h	3	10514
CL8458.Contig2_H1	AYFPFLPGASEGDIK	3	y8	1	infected48h	3	4191
CL8458.Contig2_H1	AYFPFLPGASEGDIK	3	y8	1	infected96h	3	12030
CL8458.Contig2_H1	AYFPFLPGASEGDIK	3	y6	1	control	1	12412
CL8458.Contig2_H1	AYFPFLPGASEGDIK	3	y6	1	infected24h	1	5532
CL8458.Contig2_H1	AYFPFLPGASEGDIK	3	y6	1	infected48h	1	6275
CL8458.Contig2_H1	AYFPFLPGASEGDIK	3	y6	1	infected96h	1	4582
CL8458.Contig2_H1	AYFPFLPGASEGDIK	3	y6	1	control	2	4974
CL8458.Contig2_H1	AYFPFLPGASEGDIK	3	y6	1	infected24h	2	4145
CL8458.Contig2_H1	AYFPFLPGASEGDIK	3	y6	1	infected48h	2	12270
CL8458.Contig2_H1	AYFPFLPGASEGDIK	3	y6	1	infected96h	2	9371
CL8458.Contig2_H1	AYFPFLPGASEGDIK	3	y6	1	control	3	13712
CL8458.Contig2_H1	AYFPFLPGASEGDIK	3	y6	1	infected24h	3	5130
CL8458.Contig2_H1	AYFPFLPGASEGDIK	3	y6	1	infected48h	3	3381
CL8458.Contig2_H1	AYFPFLPGASEGDIK	3	y6	1	infected96h	3	6562
CL8458.Contig2_H1	AYFPFLPGASEGDIK	3	y5	1	control	1	27974
CL8458.Contig2_H1	AYFPFLPGASEGDIK	3	y5	1	infected24h	1	16649
CL8458.Contig2_H1	AYFPFLPGASEGDIK	3	y5	1	infected48h	1	3468
CL8458.Contig2_H1	AYFPFLPGASEGDIK	3	y5	1	infected96h	1	6122
CL8458.Contig2_H1	AYFPFLPGASEGDIK	3	y5	1	control	2	24845
CL8458.Contig2_H1	AYFPFLPGASEGDIK	3	y5	1	infected24h	2	47889
CL8458.Contig2_H1	AYFPFLPGASEGDIK	3	y5	1	infected48h	2	24408
CL8458.Contig2_H1	AYFPFLPGASEGDIK	3	y5	1	infected96h	2	6315
CL8458.Contig2_H1	AYFPFLPGASEGDIK	3	y5	1	control	3	18375
CL8458.Contig2_H1	AYFPFLPGASEGDIK	3	y5	1	infected24h	3	27898
CL8458.Contig2_H1	AYFPFLPGASEGDIK	3	y5	1	infected48h	3	17437
CL8458.Contig2_H1	AYFPFLPGASEGDIK	3	y5	1	infected96h	3	14575
CL8458.Contig2_H1	AYFPFLPGASEGDIK	3	y9	2	control	1	41690
CL8458.Contig2_H1	AYFPFLPGASEGDIK	3	y9	2	infected24h	1	24014
CL8458.Contig2_H1	AYFPFLPGASEGDIK	3	y9	2	infected48h	1	9127
CL8458.Contig2_H1	AYFPFLPGASEGDIK	3	y9	2	infected96h	1	11052
CL8458.Contig2_H1	AYFPFLPGASEGDIK	3	y9	2	control	2	22649
CL8458.Contig2_H1	AYFPFLPGASEGDIK	3	y9	2	infected24h	2	10993
CL8458.Contig2_H1	AYFPFLPGASEGDIK	3	y9	2	infected48h	2	32854
CL8458.Contig2_H1	AYFPFLPGASEGDIK	3	y9	2	infected96h	2	28778
CL8458.Contig2_H1	AYFPFLPGASEGDIK	3	y9	2	control	3	50487
CL8458.Contig2_H1	AYFPFLPGASEGDIK	3	y9	2	infected24h	3	26238
CL8458.Contig2_H1	AYFPFLPGASEGDIK	3	y9	2	infected48h	3	9708
CL8458.Contig2_H1	AYFPFLPGASEGDIK	3	y9	2	infected96h	3	33836
CL8458.Contig2_H1	AYFPFLPGASEGDIK	3	b5	1	control	1	12027
CL8458.Contig2_H1	AYFPFLPGASEGDIK	3	b5	1	infected24h	1	5941
CL8458.Contig2_H1	AYFPFLPGASEGDIK	3	b5	1	infected48h	1	4998
CL8458.Contig2_H1	AYFPFLPGASEGDIK	3	b5	1	infected96h	1	4234
CL8458.Contig2_H1	AYFPFLPGASEGDIK	3	b5	1	control	2	7238
CL8458.Contig2_H1	AYFPFLPGASEGDIK	3	b5	1	infected24h	2	10352
CL8458.Contig2_H1	AYFPFLPGASEGDIK	3	b5	1	infected48h	2	8600
CL8458.Contig2_H1	AYFPFLPGASEGDIK	3	b5	1	infected96h	2	4833
CL8458.Contig2_H1	AYFPFLPGASEGDIK	3	b5	1	control	3	8742
CL8458.Contig2_H1	AYFPFLPGASEGDIK	3	b5	1	infected24h	3	10576
CL8458.Contig2_H1	AYFPFLPGASEGDIK	3	b5	1	infected48h	3	3631
CL8458.Contig2_H1	AYFPFLPGASEGDIK	3	b5	1	infected96h	3	7787
CL8458.Contig2_H1	EVFGSFLEATLGGAATPDVK	3	y10	1	control	1	30912
CL8458.Contig2_H1	EVFGSFLEATLGGAATPDVK	3	y10	1	infected24h	1	30644
CL8458.Contig2_H1	EVFGSFLEATLGGAATPDVK	3	y10	1	infected48h	1	74319
CL8458.Contig2_H1	EVFGSFLEATLGGAATPDVK	3	y10	1	infected96h	1	34112
CL8458.Contig2_H1	EVFGSFLEATLGGAATPDVK	3	y10	1	control	2	18987
CL8458.Contig2_H1	EVFGSFLEATLGGAATPDVK	3	y10	1	infected24h	2	331212
CL8458.Contig2_H1	EVFGSFLEATLGGAATPDVK	3	y10	1	infected48h	2	60471
CL8458.Contig2_H1	EVFGSFLEATLGGAATPDVK	3	y10	1	infected96h	2	8435
CL8458.Contig2_H1	EVFGSFLEATLGGAATPDVK	3	y10	1	control	3	20015
CL8458.Contig2_H1	EVFGSFLEATLGGAATPDVK	3	y10	1	infected24h	3	132634
CL8458.Contig2_H1	EVFGSFLEATLGGAATPDVK	3	y10	1	infected48h	3	73572
CL8458.Contig2_H1	EVFGSFLEATLGGAATPDVK	3	y10	1	infected96h	3	51848
CL8458.Contig2_H1	EVFGSFLEATLGGAATPDVK	3	y9	1	control	1	5502
CL8458.Contig2_H1	EVFGSFLEATLGGAATPDVK	3	y9	1	infected24h	1	6011
CL8458.Contig2_H1	EVFGSFLEATLGGAATPDVK	3	y9	1	infected48h	1	17563
CL8458.Contig2_H1	EVFGSFLEATLGGAATPDVK	3	y9	1	infected96h	1	8767
CL8458.Contig2_H1	EVFGSFLEATLGGAATPDVK	3	y9	1	control	2	3970
CL8458.Contig2_H1	EVFGSFLEATLGGAATPDVK	3	y9	1	infected24h	2	63516
CL8458.Contig2_H1	EVFGSFLEATLGGAATPDVK	3	y9	1	infected48h	2	16311
CL8458.Contig2_H1	EVFGSFLEATLGGAATPDVK	3	y9	1	infected96h	2	12308
CL8458.Contig2_H1	EVFGSFLEATLGGAATPDVK	3	y9	1	control	3	7585
CL8458.Contig2_H1	EVFGSFLEATLGGAATPDVK	3	y9	1	infected24h	3	25057
CL8458.Contig2_H1	EVFGSFLEATLGGAATPDVK	3	y9	1	infected48h	3	13518
CL8458.Contig2_H1	EVFGSFLEATLGGAATPDVK	3	y9	1	infected96h	3	11940
CL8458.Contig2_H1	EVFGSFLEATLGGAATPDVK	3	y8	1	control	1	3778
CL8458.Contig2_H1	EVFGSFLEATLGGAATPDVK	3	y8	1	infected24h	1	2454
CL8458.Contig2_H1	EVFGSFLEATLGGAATPDVK	3	y8	1	infected48h	1	4331
CL8458.Contig2_H1	EVFGSFLEATLGGAATPDVK	3	y8	1	infected96h	1	1930
CL8458.Contig2_H1	EVFGSFLEATLGGAATPDVK	3	y8	1	control	2	1737
CL8458.Contig2_H1	EVFGSFLEATLGGAATPDVK	3	y8	1	infected24h	2	14273
CL8458.Contig2_H1	EVFGSFLEATLGGAATPDVK	3	y8	1	infected48h	2	3737
CL8458.Contig2_H1	EVFGSFLEATLGGAATPDVK	3	y8	1	infected96h	2	7015
CL8458.Contig2_H1	EVFGSFLEATLGGAATPDVK	3	y8	1	control	3	5626
CL8458.Contig2_H1	EVFGSFLEATLGGAATPDVK	3	y8	1	infected24h	3	5184
CL8458.Contig2_H1	EVFGSFLEATLGGAATPDVK	3	y8	1	infected48h	3	841
CL8458.Contig2_H1	EVFGSFLEATLGGAATPDVK	3	y8	1	infected96h	3	3791
CL8458.Contig2_H1	EVFGSFLEATLGGAATPDVK	3	y6	1	control	1	15119
CL8458.Contig2_H1	EVFGSFLEATLGGAATPDVK	3	y6	1	infected24h	1	11863
CL8458.Contig2_H1	EVFGSFLEATLGGAATPDVK	3	y6	1	infected48h	1	41747
CL8458.Contig2_H1	EVFGSFLEATLGGAATPDVK	3	y6	1	infected96h	1	15356
CL8458.Contig2_H1	EVFGSFLEATLGGAATPDVK	3	y6	1	control	2	17678
CL8458.Contig2_H1	EVFGSFLEATLGGAATPDVK	3	y6	1	infected24h	2	866703
CL8458.Contig2_H1	EVFGSFLEATLGGAATPDVK	3	y6	1	infected48h	2	34354
CL8458.Contig2_H1	EVFGSFLEATLGGAATPDVK	3	y6	1	infected96h	2	12595
CL8458.Contig2_H1	EVFGSFLEATLGGAATPDVK	3	y6	1	control	3	9250
CL8458.Contig2_H1	EVFGSFLEATLGGAATPDVK	3	y6	1	infected24h	3	56602
CL8458.Contig2_H1	EVFGSFLEATLGGAATPDVK	3	y6	1	infected48h	3	30482
CL8458.Contig2_H1	EVFGSFLEATLGGAATPDVK	3	y6	1	infected96h	3	23309
CL8458.Contig2_H1	EVFGSFLEATLGGAATPDVK	3	y5	1	control	1	84991
CL8458.Contig2_H1	EVFGSFLEATLGGAATPDVK	3	y5	1	infected24h	1	133042
CL8458.Contig2_H1	EVFGSFLEATLGGAATPDVK	3	y5	1	infected48h	1	271380
CL8458.Contig2_H1	EVFGSFLEATLGGAATPDVK	3	y5	1	infected96h	1	151491
CL8458.Contig2_H1	EVFGSFLEATLGGAATPDVK	3	y5	1	control	2	114468
CL8458.Contig2_H1	EVFGSFLEATLGGAATPDVK	3	y5	1	infected24h	2	1802656
CL8458.Contig2_H1	EVFGSFLEATLGGAATPDVK	3	y5	1	infected48h	2	417237
CL8458.Contig2_H1	EVFGSFLEATLGGAATPDVK	3	y5	1	infected96h	2	11054
CL8458.Contig2_H1	EVFGSFLEATLGGAATPDVK	3	y5	1	control	3	151780
CL8458.Contig2_H1	EVFGSFLEATLGGAATPDVK	3	y5	1	infected24h	3	776011
CL8458.Contig2_H1	EVFGSFLEATLGGAATPDVK	3	y5	1	infected48h	3	461868
CL8458.Contig2_H1	EVFGSFLEATLGGAATPDVK	3	y5	1	infected96h	3	272594
CL8458.Contig2_H1	EVFGSFLEATLGGAATPDVK	3	y4	1	control	1	4137
CL8458.Contig2_H1	EVFGSFLEATLGGAATPDVK	3	y4	1	infected24h	1	4191
CL8458.Contig2_H1	EVFGSFLEATLGGAATPDVK	3	y4	1	infected48h	1	20427
CL8458.Contig2_H1	EVFGSFLEATLGGAATPDVK	3	y4	1	infected96h	1	4384
CL8458.Contig2_H1	EVFGSFLEATLGGAATPDVK	3	y4	1	control	2	1186
CL8458.Contig2_H1	EVFGSFLEATLGGAATPDVK	3	y4	1	infected24h	2	29754
CL8458.Contig2_H1	EVFGSFLEATLGGAATPDVK	3	y4	1	infected48h	2	10595
CL8458.Contig2_H1	EVFGSFLEATLGGAATPDVK	3	y4	1	infected96h	2	3391
CL8458.Contig2_H1	EVFGSFLEATLGGAATPDVK	3	y4	1	control	3	2372
CL8458.Contig2_H1	EVFGSFLEATLGGAATPDVK	3	y4	1	infected24h	3	10801
CL8458.Contig2_H1	EVFGSFLEATLGGAATPDVK	3	y4	1	infected48h	3	6949
CL8458.Contig2_H1	EVFGSFLEATLGGAATPDVK	3	y4	1	infected96h	3	8121
CL4145.Contig1_H1	AALVIQCFEADYK	2	y9	1	control	1	12131
CL4145.Contig1_H1	AALVIQCFEADYK	2	y9	1	infected24h	1	16272
CL4145.Contig1_H1	AALVIQCFEADYK	2	y9	1	infected48h	1	7237
CL4145.Contig1_H1	AALVIQCFEADYK	2	y9	1	infected96h	1	6523
CL4145.Contig1_H1	AALVIQCFEADYK	2	y9	1	control	2	675
CL4145.Contig1_H1	AALVIQCFEADYK	2	y9	1	infected24h	2	5667
CL4145.Contig1_H1	AALVIQCFEADYK	2	y9	1	infected48h	2	15169
CL4145.Contig1_H1	AALVIQCFEADYK	2	y9	1	infected96h	2	7540
CL4145.Contig1_H1	AALVIQCFEADYK	2	y9	1	control	3	18694
CL4145.Contig1_H1	AALVIQCFEADYK	2	y9	1	infected24h	3	9141
CL4145.Contig1_H1	AALVIQCFEADYK	2	y9	1	infected48h	3	8037
CL4145.Contig1_H1	AALVIQCFEADYK	2	y9	1	infected96h	3	14728
CL4145.Contig1_H1	AALVIQCFEADYK	2	y8	1	control	1	14274
CL4145.Contig1_H1	AALVIQCFEADYK	2	y8	1	infected24h	1	12825
CL4145.Contig1_H1	AALVIQCFEADYK	2	y8	1	infected48h	1	5790
CL4145.Contig1_H1	AALVIQCFEADYK	2	y8	1	infected96h	1	7805
CL4145.Contig1_H1	AALVIQCFEADYK	2	y8	1	control	2	3019
CL4145.Contig1_H1	AALVIQCFEADYK	2	y8	1	infected24h	2	3736
CL4145.Contig1_H1	AALVIQCFEADYK	2	y8	1	infected48h	2	12092
CL4145.Contig1_H1	AALVIQCFEADYK	2	y8	1	infected96h	2	6493
CL4145.Contig1_H1	AALVIQCFEADYK	2	y8	1	control	3	16463
CL4145.Contig1_H1	AALVIQCFEADYK	2	y8	1	infected24h	3	4053
CL4145.Contig1_H1	AALVIQCFEADYK	2	y8	1	infected48h	3	6507
CL4145.Contig1_H1	AALVIQCFEADYK	2	y8	1	infected96h	3	11237
CL4145.Contig1_H1	AALVIQCFEADYK	2	y7	1	control	1	8878
CL4145.Contig1_H1	AALVIQCFEADYK	2	y7	1	infected24h	1	10150
CL4145.Contig1_H1	AALVIQCFEADYK	2	y7	1	infected48h	1	3446
CL4145.Contig1_H1	AALVIQCFEADYK	2	y7	1	infected96h	1	7695
CL4145.Contig1_H1	AALVIQCFEADYK	2	y7	1	control	2	5556
CL4145.Contig1_H1	AALVIQCFEADYK	2	y7	1	infected24h	2	3695
CL4145.Contig1_H1	AALVIQCFEADYK	2	y7	1	infected48h	2	6301
CL4145.Contig1_H1	AALVIQCFEADYK	2	y7	1	infected96h	2	3777
CL4145.Contig1_H1	AALVIQCFEADYK	2	y7	1	control	3	13374
CL4145.Contig1_H1	AALVIQCFEADYK	2	y7	1	infected24h	3	4398
CL4145.Contig1_H1	AALVIQCFEADYK	2	y7	1	infected48h	3	5735
CL4145.Contig1_H1	AALVIQCFEADYK	2	y7	1	infected96h	3	7087
CL4145.Contig1_H1	AALVIQCFEADYK	2	y4	1	control	1	8395
CL4145.Contig1_H1	AALVIQCFEADYK	2	y4	1	infected24h	1	8867
CL4145.Contig1_H1	AALVIQCFEADYK	2	y4	1	infected48h	1	3777
CL4145.Contig1_H1	AALVIQCFEADYK	2	y4	1	infected96h	1	2206
CL4145.Contig1_H1	AALVIQCFEADYK	2	y4	1	control	2	4315
CL4145.Contig1_H1	AALVIQCFEADYK	2	y4	1	infected24h	2	12698
CL4145.Contig1_H1	AALVIQCFEADYK	2	y4	1	infected48h	2	4950
CL4145.Contig1_H1	AALVIQCFEADYK	2	y4	1	infected96h	2	4260
CL4145.Contig1_H1	AALVIQCFEADYK	2	y4	1	control	3	5170
CL4145.Contig1_H1	AALVIQCFEADYK	2	y4	1	infected24h	3	2964
CL4145.Contig1_H1	AALVIQCFEADYK	2	y4	1	infected48h	3	3557
CL4145.Contig1_H1	AALVIQCFEADYK	2	y4	1	infected96h	3	3667
CL4145.Contig1_H1	AALVIQCFEADYK	2	y3	1	control	1	5589
CL4145.Contig1_H1	AALVIQCFEADYK	2	y3	1	infected24h	1	3627
CL4145.Contig1_H1	AALVIQCFEADYK	2	y3	1	infected48h	1	6341
CL4145.Contig1_H1	AALVIQCFEADYK	2	y3	1	infected96h	1	9874
CL4145.Contig1_H1	AALVIQCFEADYK	2	y3	1	control	2	1971
CL4145.Contig1_H1	AALVIQCFEADYK	2	y3	1	infected24h	2	63940
CL4145.Contig1_H1	AALVIQCFEADYK	2	y3	1	infected48h	2	5118
CL4145.Contig1_H1	AALVIQCFEADYK	2	y3	1	infected96h	2	2909
CL4145.Contig1_H1	AALVIQCFEADYK	2	y3	1	control	3	22058
CL4145.Contig1_H1	AALVIQCFEADYK	2	y3	1	infected24h	3	14978
CL4145.Contig1_H1	AALVIQCFEADYK	2	y3	1	infected48h	3	4417
CL4145.Contig1_H1	AALVIQCFEADYK	2	y3	1	infected96h	3	10533
CL4145.Contig1_H1	AALVIQCFEADYK	2	b4	1	control	1	10687
CL4145.Contig1_H1	AALVIQCFEADYK	2	b4	1	infected24h	1	15131
CL4145.Contig1_H1	AALVIQCFEADYK	2	b4	1	infected48h	1	10055
CL4145.Contig1_H1	AALVIQCFEADYK	2	b4	1	infected96h	1	11391
CL4145.Contig1_H1	AALVIQCFEADYK	2	b4	1	control	2	2288
CL4145.Contig1_H1	AALVIQCFEADYK	2	b4	1	infected24h	2	19200
CL4145.Contig1_H1	AALVIQCFEADYK	2	b4	1	infected48h	2	16576
CL4145.Contig1_H1	AALVIQCFEADYK	2	b4	1	infected96h	2	10209
CL4145.Contig1_H1	AALVIQCFEADYK	2	b4	1	control	3	13769
CL4145.Contig1_H1	AALVIQCFEADYK	2	b4	1	infected24h	3	3667
CL4145.Contig1_H1	AALVIQCFEADYK	2	b4	1	infected48h	3	7210
CL4145.Contig1_H1	AALVIQCFEADYK	2	b4	1	infected96h	3	11137
CL4145.Contig1_H1	LAGPGDVAVGLTDER	2	y11	1	control	1	12349
CL4145.Contig1_H1	LAGPGDVAVGLTDER	2	y11	1	infected24h	1	12606
CL4145.Contig1_H1	LAGPGDVAVGLTDER	2	y11	1	infected48h	1	11825
CL4145.Contig1_H1	LAGPGDVAVGLTDER	2	y11	1	infected96h	1	2895
CL4145.Contig1_H1	LAGPGDVAVGLTDER	2	y11	1	control	2	10254
CL4145.Contig1_H1	LAGPGDVAVGLTDER	2	y11	1	infected24h	2	20415
CL4145.Contig1_H1	LAGPGDVAVGLTDER	2	y11	1	infected48h	2	11361
CL4145.Contig1_H1	LAGPGDVAVGLTDER	2	y11	1	infected96h	2	9129
CL4145.Contig1_H1	LAGPGDVAVGLTDER	2	y11	1	control	3	8581
CL4145.Contig1_H1	LAGPGDVAVGLTDER	2	y11	1	infected24h	3	5115
CL4145.Contig1_H1	LAGPGDVAVGLTDER	2	y11	1	infected48h	3	5529
CL4145.Contig1_H1	LAGPGDVAVGLTDER	2	y11	1	infected96h	3	12160
CL4145.Contig1_H1	LAGPGDVAVGLTDER	2	y9	1	control	1	25345
CL4145.Contig1_H1	LAGPGDVAVGLTDER	2	y9	1	infected24h	1	20146
CL4145.Contig1_H1	LAGPGDVAVGLTDER	2	y9	1	infected48h	1	27959
CL4145.Contig1_H1	LAGPGDVAVGLTDER	2	y9	1	infected96h	1	10993
CL4145.Contig1_H1	LAGPGDVAVGLTDER	2	y9	1	control	2	15621
CL4145.Contig1_H1	LAGPGDVAVGLTDER	2	y9	1	infected24h	2	148029
CL4145.Contig1_H1	LAGPGDVAVGLTDER	2	y9	1	infected48h	2	31074
CL4145.Contig1_H1	LAGPGDVAVGLTDER	2	y9	1	infected96h	2	15859
CL4145.Contig1_H1	LAGPGDVAVGLTDER	2	y9	1	control	3	18028
CL4145.Contig1_H1	LAGPGDVAVGLTDER	2	y9	1	infected24h	3	13065
CL4145.Contig1_H1	LAGPGDVAVGLTDER	2	y9	1	infected48h	3	12469
CL4145.Contig1_H1	LAGPGDVAVGLTDER	2	y9	1	infected96h	3	24252
CL4145.Contig1_H1	LAGPGDVAVGLTDER	2	y8	1	control	1	62507
CL4145.Contig1_H1	LAGPGDVAVGLTDER	2	y8	1	infected24h	1	68907
CL4145.Contig1_H1	LAGPGDVAVGLTDER	2	y8	1	infected48h	1	57751
CL4145.Contig1_H1	LAGPGDVAVGLTDER	2	y8	1	infected96h	1	22465
CL4145.Contig1_H1	LAGPGDVAVGLTDER	2	y8	1	control	2	30057
CL4145.Contig1_H1	LAGPGDVAVGLTDER	2	y8	1	infected24h	2	16427
CL4145.Contig1_H1	LAGPGDVAVGLTDER	2	y8	1	infected48h	2	65159
CL4145.Contig1_H1	LAGPGDVAVGLTDER	2	y8	1	infected96h	2	36980
CL4145.Contig1_H1	LAGPGDVAVGLTDER	2	y8	1	control	3	46424
CL4145.Contig1_H1	LAGPGDVAVGLTDER	2	y8	1	infected24h	3	12346
CL4145.Contig1_H1	LAGPGDVAVGLTDER	2	y8	1	infected48h	3	11471
CL4145.Contig1_H1	LAGPGDVAVGLTDER	2	y8	1	infected96h	3	54934
CL4145.Contig1_H1	LAGPGDVAVGLTDER	2	y7	1	control	1	32883
CL4145.Contig1_H1	LAGPGDVAVGLTDER	2	y7	1	infected24h	1	36335
CL4145.Contig1_H1	LAGPGDVAVGLTDER	2	y7	1	infected48h	1	35645
CL4145.Contig1_H1	LAGPGDVAVGLTDER	2	y7	1	infected96h	1	16179
CL4145.Contig1_H1	LAGPGDVAVGLTDER	2	y7	1	control	2	16355
CL4145.Contig1_H1	LAGPGDVAVGLTDER	2	y7	1	infected24h	2	51559
CL4145.Contig1_H1	LAGPGDVAVGLTDER	2	y7	1	infected48h	2	37176
CL4145.Contig1_H1	LAGPGDVAVGLTDER	2	y7	1	infected96h	2	20864
CL4145.Contig1_H1	LAGPGDVAVGLTDER	2	y7	1	control	3	27544
CL4145.Contig1_H1	LAGPGDVAVGLTDER	2	y7	1	infected24h	3	46790
CL4145.Contig1_H1	LAGPGDVAVGLTDER	2	y7	1	infected48h	3	36680
CL4145.Contig1_H1	LAGPGDVAVGLTDER	2	y7	1	infected96h	3	49331
CL4145.Contig1_H1	LAGPGDVAVGLTDER	2	y6	1	control	1	54922
CL4145.Contig1_H1	LAGPGDVAVGLTDER	2	y6	1	infected24h	1	58498
CL4145.Contig1_H1	LAGPGDVAVGLTDER	2	y6	1	infected48h	1	55079
CL4145.Contig1_H1	LAGPGDVAVGLTDER	2	y6	1	infected96h	1	17894
CL4145.Contig1_H1	LAGPGDVAVGLTDER	2	y6	1	control	2	33445
CL4145.Contig1_H1	LAGPGDVAVGLTDER	2	y6	1	infected24h	2	19902
CL4145.Contig1_H1	LAGPGDVAVGLTDER	2	y6	1	infected48h	2	57978
CL4145.Contig1_H1	LAGPGDVAVGLTDER	2	y6	1	infected96h	2	37142
CL4145.Contig1_H1	LAGPGDVAVGLTDER	2	y6	1	control	3	45046
CL4145.Contig1_H1	LAGPGDVAVGLTDER	2	y6	1	infected24h	3	14259
CL4145.Contig1_H1	LAGPGDVAVGLTDER	2	y6	1	infected48h	3	16343
CL4145.Contig1_H1	LAGPGDVAVGLTDER	2	y6	1	infected96h	3	54063
CL4145.Contig1_H1	LAGPGDVAVGLTDER	2	y13	2	control	1	23605
CL4145.Contig1_H1	LAGPGDVAVGLTDER	2	y13	2	infected24h	1	26355
CL4145.Contig1_H1	LAGPGDVAVGLTDER	2	y13	2	infected48h	1	29817
CL4145.Contig1_H1	LAGPGDVAVGLTDER	2	y13	2	infected96h	1	7684
CL4145.Contig1_H1	LAGPGDVAVGLTDER	2	y13	2	control	2	12586
CL4145.Contig1_H1	LAGPGDVAVGLTDER	2	y13	2	infected24h	2	23256
CL4145.Contig1_H1	LAGPGDVAVGLTDER	2	y13	2	infected48h	2	26769
CL4145.Contig1_H1	LAGPGDVAVGLTDER	2	y13	2	infected96h	2	17337
CL4145.Contig1_H1	LAGPGDVAVGLTDER	2	y13	2	control	3	18290
CL4145.Contig1_H1	LAGPGDVAVGLTDER	2	y13	2	infected24h	3	10093
CL4145.Contig1_H1	LAGPGDVAVGLTDER	2	y13	2	infected48h	3	6582
CL4145.Contig1_H1	LAGPGDVAVGLTDER	2	y13	2	infected96h	3	25578
Unigene3793_H1	AATGQQFPIEESNER	2	y6	1	control	1	5680
Unigene3793_H1	AATGQQFPIEESNER	2	y6	1	infected24h	1	5957
Unigene3793_H1	AATGQQFPIEESNER	2	y6	1	infected48h	1	6382
Unigene3793_H1	AATGQQFPIEESNER	2	y6	1	infected96h	1	4344
Unigene3793_H1	AATGQQFPIEESNER	2	y6	1	control	2	5032
Unigene3793_H1	AATGQQFPIEESNER	2	y6	1	infected24h	2	51713
Unigene3793_H1	AATGQQFPIEESNER	2	y6	1	infected48h	2	38010
Unigene3793_H1	AATGQQFPIEESNER	2	y6	1	infected96h	2	4839
Unigene3793_H1	AATGQQFPIEESNER	2	y6	1	control	3	15224
Unigene3793_H1	AATGQQFPIEESNER	2	y6	1	infected24h	3	1930
Unigene3793_H1	AATGQQFPIEESNER	2	y6	1	infected48h	3	1020
Unigene3793_H1	AATGQQFPIEESNER	2	y6	1	infected96h	3	6549
Unigene3793_H1	AATGQQFPIEESNER	2	y5	1	control	1	2813
Unigene3793_H1	AATGQQFPIEESNER	2	y5	1	infected24h	1	4741
Unigene3793_H1	AATGQQFPIEESNER	2	y5	1	infected48h	1	1516
Unigene3793_H1	AATGQQFPIEESNER	2	y5	1	infected96h	1	2703
Unigene3793_H1	AATGQQFPIEESNER	2	y5	1	control	2	3268
Unigene3793_H1	AATGQQFPIEESNER	2	y5	1	infected24h	2	27575
Unigene3793_H1	AATGQQFPIEESNER	2	y5	1	infected48h	2	32608
Unigene3793_H1	AATGQQFPIEESNER	2	y5	1	infected96h	2	6163
Unigene3793_H1	AATGQQFPIEESNER	2	y5	1	control	3	55
Unigene3793_H1	AATGQQFPIEESNER	2	y5	1	infected24h	3	1972
Unigene3793_H1	AATGQQFPIEESNER	2	y5	1	infected48h	3	1778
Unigene3793_H1	AATGQQFPIEESNER	2	y5	1	infected96h	3	4384
Unigene3793_H1	AATGQQFPIEESNER	2	y4	1	control	1	2247
Unigene3793_H1	AATGQQFPIEESNER	2	y4	1	infected24h	1	3225
Unigene3793_H1	AATGQQFPIEESNER	2	y4	1	infected48h	1	5776
Unigene3793_H1	AATGQQFPIEESNER	2	y4	1	infected96h	1	2275
Unigene3793_H1	AATGQQFPIEESNER	2	y4	1	control	2	3323
Unigene3793_H1	AATGQQFPIEESNER	2	y4	1	infected24h	2	15425
Unigene3793_H1	AATGQQFPIEESNER	2	y4	1	infected48h	2	22749
Unigene3793_H1	AATGQQFPIEESNER	2	y4	1	infected96h	2	3998
Unigene3793_H1	AATGQQFPIEESNER	2	y4	1	control	3	3033
Unigene3793_H1	AATGQQFPIEESNER	2	y4	1	infected24h	3	290
Unigene3793_H1	AATGQQFPIEESNER	2	y4	1	infected48h	3	2137
Unigene3793_H1	AATGQQFPIEESNER	2	y4	1	infected96h	3	2799
Unigene3793_H1	AATGQQFPIEESNER	2	y8	2	control	1	786
Unigene3793_H1	AATGQQFPIEESNER	2	y8	2	infected24h	1	3115
Unigene3793_H1	AATGQQFPIEESNER	2	y8	2	infected48h	1	3557
Unigene3793_H1	AATGQQFPIEESNER	2	y8	2	infected96h	1	1820
Unigene3793_H1	AATGQQFPIEESNER	2	y8	2	control	2	3557
Unigene3793_H1	AATGQQFPIEESNER	2	y8	2	infected24h	2	57981
Unigene3793_H1	AATGQQFPIEESNER	2	y8	2	infected48h	2	32015
Unigene3793_H1	AATGQQFPIEESNER	2	y8	2	infected96h	2	551
Unigene3793_H1	AATGQQFPIEESNER	2	y8	2	control	3	5486
Unigene3793_H1	AATGQQFPIEESNER	2	y8	2	infected24h	3	1903
Unigene3793_H1	AATGQQFPIEESNER	2	y8	2	infected48h	3	1282
Unigene3793_H1	AATGQQFPIEESNER	2	y8	2	infected96h	3	1834
Unigene3793_H1	AATGQQFPIEESNER	2	b6	1	control	1	3075
Unigene3793_H1	AATGQQFPIEESNER	2	b6	1	infected24h	1	3418
Unigene3793_H1	AATGQQFPIEESNER	2	b6	1	infected48h	1	4577
Unigene3793_H1	AATGQQFPIEESNER	2	b6	1	infected96h	1	3310
Unigene3793_H1	AATGQQFPIEESNER	2	b6	1	control	2	4633
Unigene3793_H1	AATGQQFPIEESNER	2	b6	1	infected24h	2	58579
Unigene3793_H1	AATGQQFPIEESNER	2	b6	1	infected48h	2	37557
Unigene3793_H1	AATGQQFPIEESNER	2	b6	1	infected96h	2	1186
Unigene3793_H1	AATGQQFPIEESNER	2	b6	1	control	3	2509
Unigene3793_H1	AATGQQFPIEESNER	2	b6	1	infected24h	3	786
Unigene3793_H1	AATGQQFPIEESNER	2	b6	1	infected48h	3	1930
Unigene3793_H1	AATGQQFPIEESNER	2	b6	1	infected96h	3	3750
Unigene3793_H1	AATGQQFPIEESNER	2	b7	1	control	1	4012
Unigene3793_H1	AATGQQFPIEESNER	2	b7	1	infected24h	1	538
Unigene3793_H1	AATGQQFPIEESNER	2	b7	1	infected48h	1	5100
Unigene3793_H1	AATGQQFPIEESNER	2	b7	1	infected96h	1	3737
Unigene3793_H1	AATGQQFPIEESNER	2	b7	1	control	2	7625
Unigene3793_H1	AATGQQFPIEESNER	2	b7	1	infected24h	2	7486
Unigene3793_H1	AATGQQFPIEESNER	2	b7	1	infected48h	2	45361
Unigene3793_H1	AATGQQFPIEESNER	2	b7	1	infected96h	2	4274
Unigene3793_H1	AATGQQFPIEESNER	2	b7	1	control	3	2605
Unigene3793_H1	AATGQQFPIEESNER	2	b7	1	infected24h	3	1544
Unigene3793_H1	AATGQQFPIEESNER	2	b7	1	infected48h	3	2164
Unigene3793_H1	AATGQQFPIEESNER	2	b7	1	infected96h	3	3971
Unigene3793_H1	TFQPASNLAFEAAR	2	y11	1	control	1	141178
Unigene3793_H1	TFQPASNLAFEAAR	2	y11	1	infected24h	1	59456
Unigene3793_H1	TFQPASNLAFEAAR	2	y11	1	infected48h	1	74841
Unigene3793_H1	TFQPASNLAFEAAR	2	y11	1	infected96h	1	52237
Unigene3793_H1	TFQPASNLAFEAAR	2	y11	1	control	2	53034
Unigene3793_H1	TFQPASNLAFEAAR	2	y11	1	infected24h	2	19605
Unigene3793_H1	TFQPASNLAFEAAR	2	y11	1	infected48h	2	93064
Unigene3793_H1	TFQPASNLAFEAAR	2	y11	1	infected96h	2	81180
Unigene3793_H1	TFQPASNLAFEAAR	2	y11	1	control	3	72957
Unigene3793_H1	TFQPASNLAFEAAR	2	y11	1	infected24h	3	31956
Unigene3793_H1	TFQPASNLAFEAAR	2	y11	1	infected48h	3	22381
Unigene3793_H1	TFQPASNLAFEAAR	2	y11	1	infected96h	3	117779
Unigene3793_H1	TFQPASNLAFEAAR	2	y10	1	control	1	8671
Unigene3793_H1	TFQPASNLAFEAAR	2	y10	1	infected24h	1	5170
Unigene3793_H1	TFQPASNLAFEAAR	2	y10	1	infected48h	1	8257
Unigene3793_H1	TFQPASNLAFEAAR	2	y10	1	infected96h	1	3060
Unigene3793_H1	TFQPASNLAFEAAR	2	y10	1	control	2	3102
Unigene3793_H1	TFQPASNLAFEAAR	2	y10	1	infected24h	2	592834
Unigene3793_H1	TFQPASNLAFEAAR	2	y10	1	infected48h	2	6190
Unigene3793_H1	TFQPASNLAFEAAR	2	y10	1	infected96h	2	5886
Unigene3793_H1	TFQPASNLAFEAAR	2	y10	1	control	3	8217
Unigene3793_H1	TFQPASNLAFEAAR	2	y10	1	infected24h	3	855
Unigene3793_H1	TFQPASNLAFEAAR	2	y10	1	infected48h	3	2302
Unigene3793_H1	TFQPASNLAFEAAR	2	y10	1	infected96h	3	8617
Unigene3793_H1	TFQPASNLAFEAAR	2	y9	1	control	1	190291
Unigene3793_H1	TFQPASNLAFEAAR	2	y9	1	infected24h	1	66910
Unigene3793_H1	TFQPASNLAFEAAR	2	y9	1	infected48h	1	115890
Unigene3793_H1	TFQPASNLAFEAAR	2	y9	1	infected96h	1	14546
Unigene3793_H1	TFQPASNLAFEAAR	2	y9	1	control	2	50133
Unigene3793_H1	TFQPASNLAFEAAR	2	y9	1	infected24h	2	7601
Unigene3793_H1	TFQPASNLAFEAAR	2	y9	1	infected48h	2	163324
Unigene3793_H1	TFQPASNLAFEAAR	2	y9	1	infected96h	2	25673
Unigene3793_H1	TFQPASNLAFEAAR	2	y9	1	control	3	172617
Unigene3793_H1	TFQPASNLAFEAAR	2	y9	1	infected24h	3	13751
Unigene3793_H1	TFQPASNLAFEAAR	2	y9	1	infected48h	3	6366
Unigene3793_H1	TFQPASNLAFEAAR	2	y9	1	infected96h	3	59743
Unigene3793_H1	TFQPASNLAFEAAR	2	y7	1	control	1	21165
Unigene3793_H1	TFQPASNLAFEAAR	2	y7	1	infected24h	1	15527
Unigene3793_H1	TFQPASNLAFEAAR	2	y7	1	infected48h	1	31860
Unigene3793_H1	TFQPASNLAFEAAR	2	y7	1	infected96h	1	3143
Unigene3793_H1	TFQPASNLAFEAAR	2	y7	1	control	2	8050
Unigene3793_H1	TFQPASNLAFEAAR	2	y7	1	infected24h	2	10794
Unigene3793_H1	TFQPASNLAFEAAR	2	y7	1	infected48h	2	14893
Unigene3793_H1	TFQPASNLAFEAAR	2	y7	1	infected96h	2	6209
Unigene3793_H1	TFQPASNLAFEAAR	2	y7	1	control	3	6714
Unigene3793_H1	TFQPASNLAFEAAR	2	y7	1	infected24h	3	2978
Unigene3793_H1	TFQPASNLAFEAAR	2	y7	1	infected48h	3	2150
Unigene3793_H1	TFQPASNLAFEAAR	2	y7	1	infected96h	3	9271
Unigene3793_H1	TFQPASNLAFEAAR	2	y6	1	control	1	13416
Unigene3793_H1	TFQPASNLAFEAAR	2	y6	1	infected24h	1	9064
Unigene3793_H1	TFQPASNLAFEAAR	2	y6	1	infected48h	1	19167
Unigene3793_H1	TFQPASNLAFEAAR	2	y6	1	infected96h	1	5114
Unigene3793_H1	TFQPASNLAFEAAR	2	y6	1	control	2	7361
Unigene3793_H1	TFQPASNLAFEAAR	2	y6	1	infected24h	2	19440
Unigene3793_H1	TFQPASNLAFEAAR	2	y6	1	infected48h	2	9748
Unigene3793_H1	TFQPASNLAFEAAR	2	y6	1	infected96h	2	13217
Unigene3793_H1	TFQPASNLAFEAAR	2	y6	1	control	3	10462
Unigene3793_H1	TFQPASNLAFEAAR	2	y6	1	infected24h	3	2454
Unigene3793_H1	TFQPASNLAFEAAR	2	y6	1	infected48h	3	1723
Unigene3793_H1	TFQPASNLAFEAAR	2	y6	1	infected96h	3	13043
Unigene3793_H1	TFQPASNLAFEAAR	2	y5	1	control	1	15075
Unigene3793_H1	TFQPASNLAFEAAR	2	y5	1	infected24h	1	7230
Unigene3793_H1	TFQPASNLAFEAAR	2	y5	1	infected48h	1	10882
Unigene3793_H1	TFQPASNLAFEAAR	2	y5	1	infected96h	1	4135
Unigene3793_H1	TFQPASNLAFEAAR	2	y5	1	control	2	4990
Unigene3793_H1	TFQPASNLAFEAAR	2	y5	1	infected24h	2	6327
Unigene3793_H1	TFQPASNLAFEAAR	2	y5	1	infected48h	2	11170
Unigene3793_H1	TFQPASNLAFEAAR	2	y5	1	infected96h	2	5208
Unigene3793_H1	TFQPASNLAFEAAR	2	y5	1	control	3	7941
Unigene3793_H1	TFQPASNLAFEAAR	2	y5	1	infected24h	3	2620
Unigene3793_H1	TFQPASNLAFEAAR	2	y5	1	infected48h	3	1434
Unigene3793_H1	TFQPASNLAFEAAR	2	y5	1	infected96h	3	7170
CL15687.Contig11_H1	AAVPSGASTGIYEALELR	3	y9	1	control	1	3944
CL15687.Contig11_H1	AAVPSGASTGIYEALELR	3	y9	1	infected24h	1	2082
CL15687.Contig11_H1	AAVPSGASTGIYEALELR	3	y9	1	infected48h	1	634
CL15687.Contig11_H1	AAVPSGASTGIYEALELR	3	y9	1	infected96h	1	924
CL15687.Contig11_H1	AAVPSGASTGIYEALELR	3	y9	1	control	2	3144
CL15687.Contig11_H1	AAVPSGASTGIYEALELR	3	y9	1	infected24h	2	8217
CL15687.Contig11_H1	AAVPSGASTGIYEALELR	3	y9	1	infected48h	2	12758
CL15687.Contig11_H1	AAVPSGASTGIYEALELR	3	y9	1	infected96h	2	7733
CL15687.Contig11_H1	AAVPSGASTGIYEALELR	3	y9	1	control	3	9417
CL15687.Contig11_H1	AAVPSGASTGIYEALELR	3	y9	1	infected24h	3	2123
CL15687.Contig11_H1	AAVPSGASTGIYEALELR	3	y9	1	infected48h	3	593
CL15687.Contig11_H1	AAVPSGASTGIYEALELR	3	y9	1	infected96h	3	3198
CL15687.Contig11_H1	AAVPSGASTGIYEALELR	3	y7	1	control	1	20467
CL15687.Contig11_H1	AAVPSGASTGIYEALELR	3	y7	1	infected24h	1	13586
CL15687.Contig11_H1	AAVPSGASTGIYEALELR	3	y7	1	infected48h	1	10435
CL15687.Contig11_H1	AAVPSGASTGIYEALELR	3	y7	1	infected96h	1	5487
CL15687.Contig11_H1	AAVPSGASTGIYEALELR	3	y7	1	control	2	8619
CL15687.Contig11_H1	AAVPSGASTGIYEALELR	3	y7	1	infected24h	2	19845
CL15687.Contig11_H1	AAVPSGASTGIYEALELR	3	y7	1	infected48h	2	28128
CL15687.Contig11_H1	AAVPSGASTGIYEALELR	3	y7	1	infected96h	2	28188
CL15687.Contig11_H1	AAVPSGASTGIYEALELR	3	y7	1	control	3	24269
CL15687.Contig11_H1	AAVPSGASTGIYEALELR	3	y7	1	infected24h	3	10477
CL15687.Contig11_H1	AAVPSGASTGIYEALELR	3	y7	1	infected48h	3	3832
CL15687.Contig11_H1	AAVPSGASTGIYEALELR	3	y7	1	infected96h	3	13460
CL15687.Contig11_H1	AAVPSGASTGIYEALELR	3	y6	1	control	1	19014
CL15687.Contig11_H1	AAVPSGASTGIYEALELR	3	y6	1	infected24h	1	8548
CL15687.Contig11_H1	AAVPSGASTGIYEALELR	3	y6	1	infected48h	1	9443
CL15687.Contig11_H1	AAVPSGASTGIYEALELR	3	y6	1	infected96h	1	5818
CL15687.Contig11_H1	AAVPSGASTGIYEALELR	3	y6	1	control	2	5894
CL15687.Contig11_H1	AAVPSGASTGIYEALELR	3	y6	1	infected24h	2	17821
CL15687.Contig11_H1	AAVPSGASTGIYEALELR	3	y6	1	infected48h	2	24208
CL15687.Contig11_H1	AAVPSGASTGIYEALELR	3	y6	1	infected96h	2	19746
CL15687.Contig11_H1	AAVPSGASTGIYEALELR	3	y6	1	control	3	24920
CL15687.Contig11_H1	AAVPSGASTGIYEALELR	3	y6	1	infected24h	3	10546
CL15687.Contig11_H1	AAVPSGASTGIYEALELR	3	y6	1	infected48h	3	3184
CL15687.Contig11_H1	AAVPSGASTGIYEALELR	3	y6	1	infected96h	3	9882
CL15687.Contig11_H1	AAVPSGASTGIYEALELR	3	y4	1	control	1	12797
CL15687.Contig11_H1	AAVPSGASTGIYEALELR	3	y4	1	infected24h	1	7809
CL15687.Contig11_H1	AAVPSGASTGIYEALELR	3	y4	1	infected48h	1	8671
CL15687.Contig11_H1	AAVPSGASTGIYEALELR	3	y4	1	infected96h	1	3006
CL15687.Contig11_H1	AAVPSGASTGIYEALELR	3	y4	1	control	2	4620
CL15687.Contig11_H1	AAVPSGASTGIYEALELR	3	y4	1	infected24h	2	14890
CL15687.Contig11_H1	AAVPSGASTGIYEALELR	3	y4	1	infected48h	2	18874
CL15687.Contig11_H1	AAVPSGASTGIYEALELR	3	y4	1	infected96h	2	15172
CL15687.Contig11_H1	AAVPSGASTGIYEALELR	3	y4	1	control	3	17174
CL15687.Contig11_H1	AAVPSGASTGIYEALELR	3	y4	1	infected24h	3	7403
CL15687.Contig11_H1	AAVPSGASTGIYEALELR	3	y4	1	infected48h	3	3212
CL15687.Contig11_H1	AAVPSGASTGIYEALELR	3	y4	1	infected96h	3	8198
CL15687.Contig11_H1	AAVPSGASTGIYEALELR	3	y3	1	control	1	9358
CL15687.Contig11_H1	AAVPSGASTGIYEALELR	3	y3	1	infected24h	1	13476
CL15687.Contig11_H1	AAVPSGASTGIYEALELR	3	y3	1	infected48h	1	5707
CL15687.Contig11_H1	AAVPSGASTGIYEALELR	3	y3	1	infected96h	1	4053
CL15687.Contig11_H1	AAVPSGASTGIYEALELR	3	y3	1	control	2	5654
CL15687.Contig11_H1	AAVPSGASTGIYEALELR	3	y3	1	infected24h	2	13222
CL15687.Contig11_H1	AAVPSGASTGIYEALELR	3	y3	1	infected48h	2	9280
CL15687.Contig11_H1	AAVPSGASTGIYEALELR	3	y3	1	infected96h	2	23746
CL15687.Contig11_H1	AAVPSGASTGIYEALELR	3	y3	1	control	3	16835
CL15687.Contig11_H1	AAVPSGASTGIYEALELR	3	y3	1	infected24h	3	6741
CL15687.Contig11_H1	AAVPSGASTGIYEALELR	3	y3	1	infected48h	3	4067
CL15687.Contig11_H1	AAVPSGASTGIYEALELR	3	y3	1	infected96h	3	8068
CL15687.Contig11_H1	AAVPSGASTGIYEALELR	3	y15	2	control	1	16369
CL15687.Contig11_H1	AAVPSGASTGIYEALELR	3	y15	2	infected24h	1	8807
CL15687.Contig11_H1	AAVPSGASTGIYEALELR	3	y15	2	infected48h	1	12613
CL15687.Contig11_H1	AAVPSGASTGIYEALELR	3	y15	2	infected96h	1	5432
CL15687.Contig11_H1	AAVPSGASTGIYEALELR	3	y15	2	control	2	9722
CL15687.Contig11_H1	AAVPSGASTGIYEALELR	3	y15	2	infected24h	2	22093
CL15687.Contig11_H1	AAVPSGASTGIYEALELR	3	y15	2	infected48h	2	30986
CL15687.Contig11_H1	AAVPSGASTGIYEALELR	3	y15	2	infected96h	2	25764
CL15687.Contig11_H1	AAVPSGASTGIYEALELR	3	y15	2	control	3	53486
CL15687.Contig11_H1	AAVPSGASTGIYEALELR	3	y15	2	infected24h	3	14651
CL15687.Contig11_H1	AAVPSGASTGIYEALELR	3	y15	2	infected48h	3	5597
CL15687.Contig11_H1	AAVPSGASTGIYEALELR	3	y15	2	infected96h	3	11169
CL13773.Contig4_H1	ADGILVPDGVNVQYKPNK	3	y4	1	control	1	3217
CL13773.Contig4_H1	ADGILVPDGVNVQYKPNK	3	y4	1	infected24h	1	5887
CL13773.Contig4_H1	ADGILVPDGVNVQYKPNK	3	y4	1	infected48h	1	21600
CL13773.Contig4_H1	ADGILVPDGVNVQYKPNK	3	y4	1	infected96h	1	703
CL13773.Contig4_H1	ADGILVPDGVNVQYKPNK	3	y4	1	control	2	7925
CL13773.Contig4_H1	ADGILVPDGVNVQYKPNK	3	y4	1	infected24h	2	6432
CL13773.Contig4_H1	ADGILVPDGVNVQYKPNK	3	y4	1	infected48h	2	12817
CL13773.Contig4_H1	ADGILVPDGVNVQYKPNK	3	y4	1	infected96h	2	28777
CL13773.Contig4_H1	ADGILVPDGVNVQYKPNK	3	y4	1	control	3	15908
CL13773.Contig4_H1	ADGILVPDGVNVQYKPNK	3	y4	1	infected24h	3	2219
CL13773.Contig4_H1	ADGILVPDGVNVQYKPNK	3	y4	1	infected48h	3	1131
CL13773.Contig4_H1	ADGILVPDGVNVQYKPNK	3	y4	1	infected96h	3	4259
CL13773.Contig4_H1	ADGILVPDGVNVQYKPNK	3	y3	1	control	1	441
CL13773.Contig4_H1	ADGILVPDGVNVQYKPNK	3	y3	1	infected24h	1	11443
CL13773.Contig4_H1	ADGILVPDGVNVQYKPNK	3	y3	1	infected48h	1	10149
CL13773.Contig4_H1	ADGILVPDGVNVQYKPNK	3	y3	1	infected96h	1	207
CL13773.Contig4_H1	ADGILVPDGVNVQYKPNK	3	y3	1	control	2	5749
CL13773.Contig4_H1	ADGILVPDGVNVQYKPNK	3	y3	1	infected24h	2	1379
CL13773.Contig4_H1	ADGILVPDGVNVQYKPNK	3	y3	1	infected48h	2	8993
CL13773.Contig4_H1	ADGILVPDGVNVQYKPNK	3	y3	1	infected96h	2	15585
CL13773.Contig4_H1	ADGILVPDGVNVQYKPNK	3	y3	1	control	3	1764
CL13773.Contig4_H1	ADGILVPDGVNVQYKPNK	3	y3	1	infected24h	3	1530
CL13773.Contig4_H1	ADGILVPDGVNVQYKPNK	3	y3	1	infected48h	3	1255
CL13773.Contig4_H1	ADGILVPDGVNVQYKPNK	3	y3	1	infected96h	3	3956
CL13773.Contig4_H1	ADGILVPDGVNVQYKPNK	3	y14	2	control	1	1103
CL13773.Contig4_H1	ADGILVPDGVNVQYKPNK	3	y14	2	infected24h	1	2661
CL13773.Contig4_H1	ADGILVPDGVNVQYKPNK	3	y14	2	infected48h	1	11252
CL13773.Contig4_H1	ADGILVPDGVNVQYKPNK	3	y14	2	infected96h	1	1971
CL13773.Contig4_H1	ADGILVPDGVNVQYKPNK	3	y14	2	control	2	5129
CL13773.Contig4_H1	ADGILVPDGVNVQYKPNK	3	y14	2	infected24h	2	3958
CL13773.Contig4_H1	ADGILVPDGVNVQYKPNK	3	y14	2	infected48h	2	10353
CL13773.Contig4_H1	ADGILVPDGVNVQYKPNK	3	y14	2	infected96h	2	13470
CL13773.Contig4_H1	ADGILVPDGVNVQYKPNK	3	y14	2	control	3	6396
CL13773.Contig4_H1	ADGILVPDGVNVQYKPNK	3	y14	2	infected24h	3	1544
CL13773.Contig4_H1	ADGILVPDGVNVQYKPNK	3	y14	2	infected48h	3	1186
CL13773.Contig4_H1	ADGILVPDGVNVQYKPNK	3	y14	2	infected96h	3	4907
CL13773.Contig4_H1	ADGILVPDGVNVQYKPNK	3	y13	2	control	1	3267
CL13773.Contig4_H1	ADGILVPDGVNVQYKPNK	3	y13	2	infected24h	1	1654
CL13773.Contig4_H1	ADGILVPDGVNVQYKPNK	3	y13	2	infected48h	1	26581
CL13773.Contig4_H1	ADGILVPDGVNVQYKPNK	3	y13	2	infected96h	1	4687
CL13773.Contig4_H1	ADGILVPDGVNVQYKPNK	3	y13	2	control	2	15922
CL13773.Contig4_H1	ADGILVPDGVNVQYKPNK	3	y13	2	infected24h	2	14303
CL13773.Contig4_H1	ADGILVPDGVNVQYKPNK	3	y13	2	infected48h	2	14554
CL13773.Contig4_H1	ADGILVPDGVNVQYKPNK	3	y13	2	infected96h	2	38340
CL13773.Contig4_H1	ADGILVPDGVNVQYKPNK	3	y13	2	control	3	18207
CL13773.Contig4_H1	ADGILVPDGVNVQYKPNK	3	y13	2	infected24h	3	7182
CL13773.Contig4_H1	ADGILVPDGVNVQYKPNK	3	y13	2	infected48h	3	1241
CL13773.Contig4_H1	ADGILVPDGVNVQYKPNK	3	y13	2	infected96h	3	5486
CL13773.Contig4_H1	ADGILVPDGVNVQYKPNK	3	y12	2	control	1	3383
CL13773.Contig4_H1	ADGILVPDGVNVQYKPNK	3	y12	2	infected24h	1	2661
CL13773.Contig4_H1	ADGILVPDGVNVQYKPNK	3	y12	2	infected48h	1	18621
CL13773.Contig4_H1	ADGILVPDGVNVQYKPNK	3	y12	2	infected96h	1	1668
CL13773.Contig4_H1	ADGILVPDGVNVQYKPNK	3	y12	2	control	2	5873
CL13773.Contig4_H1	ADGILVPDGVNVQYKPNK	3	y12	2	infected24h	2	2496
CL13773.Contig4_H1	ADGILVPDGVNVQYKPNK	3	y12	2	infected48h	2	7298
CL13773.Contig4_H1	ADGILVPDGVNVQYKPNK	3	y12	2	infected96h	2	3364
CL13773.Contig4_H1	ADGILVPDGVNVQYKPNK	3	y12	2	control	3	5666
CL13773.Contig4_H1	ADGILVPDGVNVQYKPNK	3	y12	2	infected24h	3	4246
CL13773.Contig4_H1	ADGILVPDGVNVQYKPNK	3	y12	2	infected48h	3	1034
CL13773.Contig4_H1	ADGILVPDGVNVQYKPNK	3	y12	2	infected96h	3	1337
CL13773.Contig4_H1	ADGILVPDGVNVQYKPNK	3	b4	1	control	1	2368
CL13773.Contig4_H1	ADGILVPDGVNVQYKPNK	3	b4	1	infected24h	1	2509
CL13773.Contig4_H1	ADGILVPDGVNVQYKPNK	3	b4	1	infected48h	1	14763
CL13773.Contig4_H1	ADGILVPDGVNVQYKPNK	3	b4	1	infected96h	1	4218
CL13773.Contig4_H1	ADGILVPDGVNVQYKPNK	3	b4	1	control	2	12160
CL13773.Contig4_H1	ADGILVPDGVNVQYKPNK	3	b4	1	infected24h	2	11559
CL13773.Contig4_H1	ADGILVPDGVNVQYKPNK	3	b4	1	infected48h	2	17110
CL13773.Contig4_H1	ADGILVPDGVNVQYKPNK	3	b4	1	infected96h	2	27233
CL13773.Contig4_H1	ADGILVPDGVNVQYKPNK	3	b4	1	control	3	23586
CL13773.Contig4_H1	ADGILVPDGVNVQYKPNK	3	b4	1	infected24h	3	11800
CL13773.Contig4_H1	ADGILVPDGVNVQYKPNK	3	b4	1	infected48h	3	2702
CL13773.Contig4_H1	ADGILVPDGVNVQYKPNK	3	b4	1	infected96h	3	6456
Unigene26795_H1	ADLDAETAAHIENEVLAQTK	3	y9	1	control	1	14458
Unigene26795_H1	ADLDAETAAHIENEVLAQTK	3	y9	1	infected24h	1	5528
Unigene26795_H1	ADLDAETAAHIENEVLAQTK	3	y9	1	infected48h	1	12486
Unigene26795_H1	ADLDAETAAHIENEVLAQTK	3	y9	1	infected96h	1	7986
Unigene26795_H1	ADLDAETAAHIENEVLAQTK	3	y9	1	control	2	6312
Unigene26795_H1	ADLDAETAAHIENEVLAQTK	3	y9	1	infected24h	2	3806
Unigene26795_H1	ADLDAETAAHIENEVLAQTK	3	y9	1	infected48h	2	14036
Unigene26795_H1	ADLDAETAAHIENEVLAQTK	3	y9	1	infected96h	2	17126
Unigene26795_H1	ADLDAETAAHIENEVLAQTK	3	y9	1	control	3	12328
Unigene26795_H1	ADLDAETAAHIENEVLAQTK	3	y9	1	infected24h	3	8269
Unigene26795_H1	ADLDAETAAHIENEVLAQTK	3	y9	1	infected48h	3	6618
Unigene26795_H1	ADLDAETAAHIENEVLAQTK	3	y9	1	infected96h	3	7201
Unigene26795_H1	ADLDAETAAHIENEVLAQTK	3	y5	1	control	1	26591
Unigene26795_H1	ADLDAETAAHIENEVLAQTK	3	y5	1	infected24h	1	16503
Unigene26795_H1	ADLDAETAAHIENEVLAQTK	3	y5	1	infected48h	1	17238
Unigene26795_H1	ADLDAETAAHIENEVLAQTK	3	y5	1	infected96h	1	6938
Unigene26795_H1	ADLDAETAAHIENEVLAQTK	3	y5	1	control	2	4617
Unigene26795_H1	ADLDAETAAHIENEVLAQTK	3	y5	1	infected24h	2	14466
Unigene26795_H1	ADLDAETAAHIENEVLAQTK	3	y5	1	infected48h	2	28445
Unigene26795_H1	ADLDAETAAHIENEVLAQTK	3	y5	1	infected96h	2	12837
Unigene26795_H1	ADLDAETAAHIENEVLAQTK	3	y5	1	control	3	20856
Unigene26795_H1	ADLDAETAAHIENEVLAQTK	3	y5	1	infected24h	3	6326
Unigene26795_H1	ADLDAETAAHIENEVLAQTK	3	y5	1	infected48h	3	5736
Unigene26795_H1	ADLDAETAAHIENEVLAQTK	3	y5	1	infected96h	3	13975
Unigene26795_H1	ADLDAETAAHIENEVLAQTK	3	y4	1	control	1	17560
Unigene26795_H1	ADLDAETAAHIENEVLAQTK	3	y4	1	infected24h	1	11703
Unigene26795_H1	ADLDAETAAHIENEVLAQTK	3	y4	1	infected48h	1	17538
Unigene26795_H1	ADLDAETAAHIENEVLAQTK	3	y4	1	infected96h	1	6069
Unigene26795_H1	ADLDAETAAHIENEVLAQTK	3	y4	1	control	2	7484
Unigene26795_H1	ADLDAETAAHIENEVLAQTK	3	y4	1	infected24h	2	3875
Unigene26795_H1	ADLDAETAAHIENEVLAQTK	3	y4	1	infected48h	2	19861
Unigene26795_H1	ADLDAETAAHIENEVLAQTK	3	y4	1	infected96h	2	12261
Unigene26795_H1	ADLDAETAAHIENEVLAQTK	3	y4	1	control	3	11642
Unigene26795_H1	ADLDAETAAHIENEVLAQTK	3	y4	1	infected24h	3	6354
Unigene26795_H1	ADLDAETAAHIENEVLAQTK	3	y4	1	infected48h	3	2496
Unigene26795_H1	ADLDAETAAHIENEVLAQTK	3	y4	1	infected96h	3	10752
Unigene26795_H1	ADLDAETAAHIENEVLAQTK	3	y17	2	control	1	31445
Unigene26795_H1	ADLDAETAAHIENEVLAQTK	3	y17	2	infected24h	1	15723
Unigene26795_H1	ADLDAETAAHIENEVLAQTK	3	y17	2	infected48h	1	25934
Unigene26795_H1	ADLDAETAAHIENEVLAQTK	3	y17	2	infected96h	1	23072
Unigene26795_H1	ADLDAETAAHIENEVLAQTK	3	y17	2	control	2	12189
Unigene26795_H1	ADLDAETAAHIENEVLAQTK	3	y17	2	infected24h	2	63126
Unigene26795_H1	ADLDAETAAHIENEVLAQTK	3	y17	2	infected48h	2	47220
Unigene26795_H1	ADLDAETAAHIENEVLAQTK	3	y17	2	infected96h	2	30716
Unigene26795_H1	ADLDAETAAHIENEVLAQTK	3	y17	2	control	3	33469
Unigene26795_H1	ADLDAETAAHIENEVLAQTK	3	y17	2	infected24h	3	16288
Unigene26795_H1	ADLDAETAAHIENEVLAQTK	3	y17	2	infected48h	3	12798
Unigene26795_H1	ADLDAETAAHIENEVLAQTK	3	y17	2	infected96h	3	22475
Unigene26795_H1	ADLDAETAAHIENEVLAQTK	3	y16	2	control	1	26550
Unigene26795_H1	ADLDAETAAHIENEVLAQTK	3	y16	2	infected24h	1	16804
Unigene26795_H1	ADLDAETAAHIENEVLAQTK	3	y16	2	infected48h	1	17866
Unigene26795_H1	ADLDAETAAHIENEVLAQTK	3	y16	2	infected96h	1	14159
Unigene26795_H1	ADLDAETAAHIENEVLAQTK	3	y16	2	control	2	9951
Unigene26795_H1	ADLDAETAAHIENEVLAQTK	3	y16	2	infected24h	2	179
Unigene26795_H1	ADLDAETAAHIENEVLAQTK	3	y16	2	infected48h	2	39620
Unigene26795_H1	ADLDAETAAHIENEVLAQTK	3	y16	2	infected96h	2	17788
Unigene26795_H1	ADLDAETAAHIENEVLAQTK	3	y16	2	control	3	28943
Unigene26795_H1	ADLDAETAAHIENEVLAQTK	3	y16	2	infected24h	3	12106
Unigene26795_H1	ADLDAETAAHIENEVLAQTK	3	y16	2	infected48h	3	10098
Unigene26795_H1	ADLDAETAAHIENEVLAQTK	3	y16	2	infected96h	3	16539
Unigene26795_H1	ADLDAETAAHIENEVLAQTK	3	y15	2	control	1	18578
Unigene26795_H1	ADLDAETAAHIENEVLAQTK	3	y15	2	infected24h	1	18822
Unigene26795_H1	ADLDAETAAHIENEVLAQTK	3	y15	2	infected48h	1	19833
Unigene26795_H1	ADLDAETAAHIENEVLAQTK	3	y15	2	infected96h	1	10046
Unigene26795_H1	ADLDAETAAHIENEVLAQTK	3	y15	2	control	2	16167
Unigene26795_H1	ADLDAETAAHIENEVLAQTK	3	y15	2	infected24h	2	35123
Unigene26795_H1	ADLDAETAAHIENEVLAQTK	3	y15	2	infected48h	2	47936
Unigene26795_H1	ADLDAETAAHIENEVLAQTK	3	y15	2	infected96h	2	22402
Unigene26795_H1	ADLDAETAAHIENEVLAQTK	3	y15	2	control	3	20208
Unigene26795_H1	ADLDAETAAHIENEVLAQTK	3	y15	2	infected24h	3	24088
Unigene26795_H1	ADLDAETAAHIENEVLAQTK	3	y15	2	infected48h	3	12972
Unigene26795_H1	ADLDAETAAHIENEVLAQTK	3	y15	2	infected96h	3	12859
Unigene26795_H1	IAELEAALAAMK	2	y10	1	control	1	130324
Unigene26795_H1	IAELEAALAAMK	2	y10	1	infected24h	1	6701
Unigene26795_H1	IAELEAALAAMK	2	y10	1	infected48h	1	34953
Unigene26795_H1	IAELEAALAAMK	2	y10	1	infected96h	1	16865
Unigene26795_H1	IAELEAALAAMK	2	y10	1	control	2	18699
Unigene26795_H1	IAELEAALAAMK	2	y10	1	infected24h	2	269876
Unigene26795_H1	IAELEAALAAMK	2	y10	1	infected48h	2	5611
Unigene26795_H1	IAELEAALAAMK	2	y10	1	infected96h	2	65476
Unigene26795_H1	IAELEAALAAMK	2	y10	1	control	3	152523
Unigene26795_H1	IAELEAALAAMK	2	y10	1	infected24h	3	93397
Unigene26795_H1	IAELEAALAAMK	2	y10	1	infected48h	3	61007
Unigene26795_H1	IAELEAALAAMK	2	y10	1	infected96h	3	179173
Unigene26795_H1	IAELEAALAAMK	2	y9	1	control	1	8101
Unigene26795_H1	IAELEAALAAMK	2	y9	1	infected24h	1	5322
Unigene26795_H1	IAELEAALAAMK	2	y9	1	infected48h	1	2220
Unigene26795_H1	IAELEAALAAMK	2	y9	1	infected96h	1	3392
Unigene26795_H1	IAELEAALAAMK	2	y9	1	control	2	2868
Unigene26795_H1	IAELEAALAAMK	2	y9	1	infected24h	2	31108
Unigene26795_H1	IAELEAALAAMK	2	y9	1	infected48h	2	6052
Unigene26795_H1	IAELEAALAAMK	2	y9	1	infected96h	2	8857
Unigene26795_H1	IAELEAALAAMK	2	y9	1	control	3	21733
Unigene26795_H1	IAELEAALAAMK	2	y9	1	infected24h	3	10682
Unigene26795_H1	IAELEAALAAMK	2	y9	1	infected48h	3	6258
Unigene26795_H1	IAELEAALAAMK	2	y9	1	infected96h	3	27541
Unigene26795_H1	IAELEAALAAMK	2	y8	1	control	1	5292
Unigene26795_H1	IAELEAALAAMK	2	y8	1	infected24h	1	13536
Unigene26795_H1	IAELEAALAAMK	2	y8	1	infected48h	1	60093
Unigene26795_H1	IAELEAALAAMK	2	y8	1	infected96h	1	29988
Unigene26795_H1	IAELEAALAAMK	2	y8	1	control	2	4757
Unigene26795_H1	IAELEAALAAMK	2	y8	1	infected24h	2	561906
Unigene26795_H1	IAELEAALAAMK	2	y8	1	infected48h	2	8120
Unigene26795_H1	IAELEAALAAMK	2	y8	1	infected96h	2	12961
Unigene26795_H1	IAELEAALAAMK	2	y8	1	control	3	27173
Unigene26795_H1	IAELEAALAAMK	2	y8	1	infected24h	3	203430
Unigene26795_H1	IAELEAALAAMK	2	y8	1	infected48h	3	129267
Unigene26795_H1	IAELEAALAAMK	2	y8	1	infected96h	3	42174
Unigene26795_H1	IAELEAALAAMK	2	y7	1	control	1	25899
Unigene26795_H1	IAELEAALAAMK	2	y7	1	infected24h	1	3943
Unigene26795_H1	IAELEAALAAMK	2	y7	1	infected48h	1	7804
Unigene26795_H1	IAELEAALAAMK	2	y7	1	infected96h	1	7157
Unigene26795_H1	IAELEAALAAMK	2	y7	1	control	2	6108
Unigene26795_H1	IAELEAALAAMK	2	y7	1	infected24h	2	50629
Unigene26795_H1	IAELEAALAAMK	2	y7	1	infected48h	2	28018
Unigene26795_H1	IAELEAALAAMK	2	y7	1	infected96h	2	26315
Unigene26795_H1	IAELEAALAAMK	2	y7	1	control	3	26440
Unigene26795_H1	IAELEAALAAMK	2	y7	1	infected24h	3	24897
Unigene26795_H1	IAELEAALAAMK	2	y7	1	infected48h	3	12765
Unigene26795_H1	IAELEAALAAMK	2	y7	1	infected96h	3	44800
Unigene26795_H1	IAELEAALAAMK	2	y5	1	control	1	6671
Unigene26795_H1	IAELEAALAAMK	2	y5	1	infected24h	1	2399
Unigene26795_H1	IAELEAALAAMK	2	y5	1	infected48h	1	703
Unigene26795_H1	IAELEAALAAMK	2	y5	1	infected96h	1	3641
Unigene26795_H1	IAELEAALAAMK	2	y5	1	control	2	1158
Unigene26795_H1	IAELEAALAAMK	2	y5	1	infected24h	2	21303
Unigene26795_H1	IAELEAALAAMK	2	y5	1	infected48h	2	8202
Unigene26795_H1	IAELEAALAAMK	2	y5	1	infected96h	2	5570
Unigene26795_H1	IAELEAALAAMK	2	y5	1	control	3	11290
Unigene26795_H1	IAELEAALAAMK	2	y5	1	infected24h	3	5747
Unigene26795_H1	IAELEAALAAMK	2	y5	1	infected48h	3	2082
Unigene26795_H1	IAELEAALAAMK	2	y5	1	infected96h	3	7970
Unigene26795_H1	IAELEAALAAMK	2	y4	1	control	1	4562
Unigene26795_H1	IAELEAALAAMK	2	y4	1	infected24h	1	3709
Unigene26795_H1	IAELEAALAAMK	2	y4	1	infected48h	1	1172
Unigene26795_H1	IAELEAALAAMK	2	y4	1	infected96h	1	2441
Unigene26795_H1	IAELEAALAAMK	2	y4	1	control	2	3654
Unigene26795_H1	IAELEAALAAMK	2	y4	1	infected24h	2	4358
Unigene26795_H1	IAELEAALAAMK	2	y4	1	infected48h	2	4467
Unigene26795_H1	IAELEAALAAMK	2	y4	1	infected96h	2	18065
Unigene26795_H1	IAELEAALAAMK	2	y4	1	control	3	8718
Unigene26795_H1	IAELEAALAAMK	2	y4	1	infected24h	3	331
Unigene26795_H1	IAELEAALAAMK	2	y4	1	infected48h	3	3956
Unigene26795_H1	IAELEAALAAMK	2	y4	1	infected96h	3	15869
Unigene26795_H1	IANLQDQIQALK	2	y10	1	control	1	67025
Unigene26795_H1	IANLQDQIQALK	2	y10	1	infected24h	1	33448
Unigene26795_H1	IANLQDQIQALK	2	y10	1	infected48h	1	49507
Unigene26795_H1	IANLQDQIQALK	2	y10	1	infected96h	1	23378
Unigene26795_H1	IANLQDQIQALK	2	y10	1	control	2	22415
Unigene26795_H1	IANLQDQIQALK	2	y10	1	infected24h	2	17074
Unigene26795_H1	IANLQDQIQALK	2	y10	1	infected48h	2	45187
Unigene26795_H1	IANLQDQIQALK	2	y10	1	infected96h	2	32665
Unigene26795_H1	IANLQDQIQALK	2	y10	1	control	3	41184
Unigene26795_H1	IANLQDQIQALK	2	y10	1	infected24h	3	12202
Unigene26795_H1	IANLQDQIQALK	2	y10	1	infected48h	3	13675
Unigene26795_H1	IANLQDQIQALK	2	y10	1	infected96h	3	50878
Unigene26795_H1	IANLQDQIQALK	2	y9	1	control	1	83986
Unigene26795_H1	IANLQDQIQALK	2	y9	1	infected24h	1	47106
Unigene26795_H1	IANLQDQIQALK	2	y9	1	infected48h	1	73309
Unigene26795_H1	IANLQDQIQALK	2	y9	1	infected96h	1	31297
Unigene26795_H1	IANLQDQIQALK	2	y9	1	control	2	42871
Unigene26795_H1	IANLQDQIQALK	2	y9	1	infected24h	2	20529
Unigene26795_H1	IANLQDQIQALK	2	y9	1	infected48h	2	76195
Unigene26795_H1	IANLQDQIQALK	2	y9	1	infected96h	2	51120
Unigene26795_H1	IANLQDQIQALK	2	y9	1	control	3	62959
Unigene26795_H1	IANLQDQIQALK	2	y9	1	infected24h	3	20070
Unigene26795_H1	IANLQDQIQALK	2	y9	1	infected48h	3	18670
Unigene26795_H1	IANLQDQIQALK	2	y9	1	infected96h	3	60844
Unigene26795_H1	IANLQDQIQALK	2	y8	1	control	1	352016
Unigene26795_H1	IANLQDQIQALK	2	y8	1	infected24h	1	174306
Unigene26795_H1	IANLQDQIQALK	2	y8	1	infected48h	1	162201
Unigene26795_H1	IANLQDQIQALK	2	y8	1	infected96h	1	115777
Unigene26795_H1	IANLQDQIQALK	2	y8	1	control	2	121131
Unigene26795_H1	IANLQDQIQALK	2	y8	1	infected24h	2	73984
Unigene26795_H1	IANLQDQIQALK	2	y8	1	infected48h	2	191890
Unigene26795_H1	IANLQDQIQALK	2	y8	1	infected96h	2	142913
Unigene26795_H1	IANLQDQIQALK	2	y8	1	control	3	217990
Unigene26795_H1	IANLQDQIQALK	2	y8	1	infected24h	3	90218
Unigene26795_H1	IANLQDQIQALK	2	y8	1	infected48h	3	66951
Unigene26795_H1	IANLQDQIQALK	2	y8	1	infected96h	3	308927
Unigene26795_H1	IANLQDQIQALK	2	y7	1	control	1	374472
Unigene26795_H1	IANLQDQIQALK	2	y7	1	infected24h	1	200560
Unigene26795_H1	IANLQDQIQALK	2	y7	1	infected48h	1	254754
Unigene26795_H1	IANLQDQIQALK	2	y7	1	infected96h	1	120090
Unigene26795_H1	IANLQDQIQALK	2	y7	1	control	2	131807
Unigene26795_H1	IANLQDQIQALK	2	y7	1	infected24h	2	69099
Unigene26795_H1	IANLQDQIQALK	2	y7	1	infected48h	2	227077
Unigene26795_H1	IANLQDQIQALK	2	y7	1	infected96h	2	145676
Unigene26795_H1	IANLQDQIQALK	2	y7	1	control	3	239208
Unigene26795_H1	IANLQDQIQALK	2	y7	1	infected24h	3	87581
Unigene26795_H1	IANLQDQIQALK	2	y7	1	infected48h	3	61525
Unigene26795_H1	IANLQDQIQALK	2	y7	1	infected96h	3	300896
Unigene26795_H1	IANLQDQIQALK	2	y6	1	control	1	39329
Unigene26795_H1	IANLQDQIQALK	2	y6	1	infected24h	1	28052
Unigene26795_H1	IANLQDQIQALK	2	y6	1	infected48h	1	31453
Unigene26795_H1	IANLQDQIQALK	2	y6	1	infected96h	1	14187
Unigene26795_H1	IANLQDQIQALK	2	y6	1	control	2	19835
Unigene26795_H1	IANLQDQIQALK	2	y6	1	infected24h	2	11149
Unigene26795_H1	IANLQDQIQALK	2	y6	1	infected48h	2	38565
Unigene26795_H1	IANLQDQIQALK	2	y6	1	infected96h	2	14405
Unigene26795_H1	IANLQDQIQALK	2	y6	1	control	3	24049
Unigene26795_H1	IANLQDQIQALK	2	y6	1	infected24h	3	9948
Unigene26795_H1	IANLQDQIQALK	2	y6	1	infected48h	3	11386
Unigene26795_H1	IANLQDQIQALK	2	y6	1	infected96h	3	27476
Unigene26795_H1	IANLQDQIQALK	2	y4	1	control	1	57153
Unigene26795_H1	IANLQDQIQALK	2	y4	1	infected24h	1	40881
Unigene26795_H1	IANLQDQIQALK	2	y4	1	infected48h	1	45707
Unigene26795_H1	IANLQDQIQALK	2	y4	1	infected96h	1	19796
Unigene26795_H1	IANLQDQIQALK	2	y4	1	control	2	27341
Unigene26795_H1	IANLQDQIQALK	2	y4	1	infected24h	2	11417
Unigene26795_H1	IANLQDQIQALK	2	y4	1	infected48h	2	43908
Unigene26795_H1	IANLQDQIQALK	2	y4	1	infected96h	2	28275
Unigene26795_H1	IANLQDQIQALK	2	y4	1	control	3	35739
Unigene26795_H1	IANLQDQIQALK	2	y4	1	infected24h	3	13183
Unigene26795_H1	IANLQDQIQALK	2	y4	1	infected48h	3	14926
Unigene26795_H1	IANLQDQIQALK	2	y4	1	infected96h	3	37848
Unigene26795_H1	KLEAELEALR	2	y9	1	control	1	83314
Unigene26795_H1	KLEAELEALR	2	y9	1	infected24h	1	33056
Unigene26795_H1	KLEAELEALR	2	y9	1	infected48h	1	60002
Unigene26795_H1	KLEAELEALR	2	y9	1	infected96h	1	24295
Unigene26795_H1	KLEAELEALR	2	y9	1	control	2	33528
Unigene26795_H1	KLEAELEALR	2	y9	1	infected24h	2	3199
Unigene26795_H1	KLEAELEALR	2	y9	1	infected48h	2	50470
Unigene26795_H1	KLEAELEALR	2	y9	1	infected96h	2	36992
Unigene26795_H1	KLEAELEALR	2	y9	1	control	3	63497
Unigene26795_H1	KLEAELEALR	2	y9	1	infected24h	3	23710
Unigene26795_H1	KLEAELEALR	2	y9	1	infected48h	3	26940
Unigene26795_H1	KLEAELEALR	2	y9	1	infected96h	3	84146
Unigene26795_H1	KLEAELEALR	2	y8	1	control	1	114947
Unigene26795_H1	KLEAELEALR	2	y8	1	infected24h	1	52827
Unigene26795_H1	KLEAELEALR	2	y8	1	infected48h	1	83473
Unigene26795_H1	KLEAELEALR	2	y8	1	infected96h	1	32651
Unigene26795_H1	KLEAELEALR	2	y8	1	control	2	48088
Unigene26795_H1	KLEAELEALR	2	y8	1	infected24h	2	4040
Unigene26795_H1	KLEAELEALR	2	y8	1	infected48h	2	63033
Unigene26795_H1	KLEAELEALR	2	y8	1	infected96h	2	53846
Unigene26795_H1	KLEAELEALR	2	y8	1	control	3	97511
Unigene26795_H1	KLEAELEALR	2	y8	1	infected24h	3	32571
Unigene26795_H1	KLEAELEALR	2	y8	1	infected48h	3	37800
Unigene26795_H1	KLEAELEALR	2	y8	1	infected96h	3	115474
Unigene26795_H1	KLEAELEALR	2	y7	1	control	1	58178
Unigene26795_H1	KLEAELEALR	2	y7	1	infected24h	1	22023
Unigene26795_H1	KLEAELEALR	2	y7	1	infected48h	1	40721
Unigene26795_H1	KLEAELEALR	2	y7	1	infected96h	1	15001
Unigene26795_H1	KLEAELEALR	2	y7	1	control	2	22853
Unigene26795_H1	KLEAELEALR	2	y7	1	infected24h	2	1288
Unigene26795_H1	KLEAELEALR	2	y7	1	infected48h	2	31830
Unigene26795_H1	KLEAELEALR	2	y7	1	infected96h	2	25518
Unigene26795_H1	KLEAELEALR	2	y7	1	control	3	49627
Unigene26795_H1	KLEAELEALR	2	y7	1	infected24h	3	15618
Unigene26795_H1	KLEAELEALR	2	y7	1	infected48h	3	17901
Unigene26795_H1	KLEAELEALR	2	y7	1	infected96h	3	53858
Unigene26795_H1	KLEAELEALR	2	y6	1	control	1	21499
Unigene26795_H1	KLEAELEALR	2	y6	1	infected24h	1	9517
Unigene26795_H1	KLEAELEALR	2	y6	1	infected48h	1	14201
Unigene26795_H1	KLEAELEALR	2	y6	1	infected96h	1	6052
Unigene26795_H1	KLEAELEALR	2	y6	1	control	2	12384
Unigene26795_H1	KLEAELEALR	2	y6	1	infected24h	2	23502
Unigene26795_H1	KLEAELEALR	2	y6	1	infected48h	2	10129
Unigene26795_H1	KLEAELEALR	2	y6	1	infected96h	2	9092
Unigene26795_H1	KLEAELEALR	2	y6	1	control	3	12825
Unigene26795_H1	KLEAELEALR	2	y6	1	infected24h	3	5955
Unigene26795_H1	KLEAELEALR	2	y6	1	infected48h	3	5747
Unigene26795_H1	KLEAELEALR	2	y6	1	infected96h	3	15720
Unigene26795_H1	KLEAELEALR	2	y5	1	control	1	26340
Unigene26795_H1	KLEAELEALR	2	y5	1	infected24h	1	8878
Unigene26795_H1	KLEAELEALR	2	y5	1	infected48h	1	12403
Unigene26795_H1	KLEAELEALR	2	y5	1	infected96h	1	5417
Unigene26795_H1	KLEAELEALR	2	y5	1	control	2	17529
Unigene26795_H1	KLEAELEALR	2	y5	1	infected24h	2	9282
Unigene26795_H1	KLEAELEALR	2	y5	1	infected48h	2	12809
Unigene26795_H1	KLEAELEALR	2	y5	1	infected96h	2	14416
Unigene26795_H1	KLEAELEALR	2	y5	1	control	3	23687
Unigene26795_H1	KLEAELEALR	2	y5	1	infected24h	3	6755
Unigene26795_H1	KLEAELEALR	2	y5	1	infected48h	3	6933
Unigene26795_H1	KLEAELEALR	2	y5	1	infected96h	3	20407
Unigene26795_H1	KLEAELEALR	2	y3	1	control	1	22855
Unigene26795_H1	KLEAELEALR	2	y3	1	infected24h	1	12172
Unigene26795_H1	KLEAELEALR	2	y3	1	infected48h	1	21507
Unigene26795_H1	KLEAELEALR	2	y3	1	infected96h	1	14232
Unigene26795_H1	KLEAELEALR	2	y3	1	control	2	15183
Unigene26795_H1	KLEAELEALR	2	y3	1	infected24h	2	3102
Unigene26795_H1	KLEAELEALR	2	y3	1	infected48h	2	23250
Unigene26795_H1	KLEAELEALR	2	y3	1	infected96h	2	14099
Unigene26795_H1	KLEAELEALR	2	y3	1	control	3	18941
Unigene26795_H1	KLEAELEALR	2	y3	1	infected24h	3	6733
Unigene26795_H1	KLEAELEALR	2	y3	1	infected48h	3	7614
Unigene26795_H1	KLEAELEALR	2	y3	1	infected96h	3	18615
Unigene26795_H1	TEECEFLEDLLDK	2	y9	1	control	1	4316
Unigene26795_H1	TEECEFLEDLLDK	2	y9	1	infected24h	1	1296
Unigene26795_H1	TEECEFLEDLLDK	2	y9	1	infected48h	1	4563
Unigene26795_H1	TEECEFLEDLLDK	2	y9	1	infected96h	1	510
Unigene26795_H1	TEECEFLEDLLDK	2	y9	1	control	2	1930
Unigene26795_H1	TEECEFLEDLLDK	2	y9	1	infected24h	2	9283
Unigene26795_H1	TEECEFLEDLLDK	2	y9	1	infected48h	2	5472
Unigene26795_H1	TEECEFLEDLLDK	2	y9	1	infected96h	2	6329
Unigene26795_H1	TEECEFLEDLLDK	2	y9	1	control	3	15602
Unigene26795_H1	TEECEFLEDLLDK	2	y9	1	infected24h	3	2289
Unigene26795_H1	TEECEFLEDLLDK	2	y9	1	infected48h	3	2785
Unigene26795_H1	TEECEFLEDLLDK	2	y9	1	infected96h	3	3488
Unigene26795_H1	TEECEFLEDLLDK	2	y8	1	control	1	7183
Unigene26795_H1	TEECEFLEDLLDK	2	y8	1	infected24h	1	2992
Unigene26795_H1	TEECEFLEDLLDK	2	y8	1	infected48h	1	1475
Unigene26795_H1	TEECEFLEDLLDK	2	y8	1	infected96h	1	4838
Unigene26795_H1	TEECEFLEDLLDK	2	y8	1	control	2	1696
Unigene26795_H1	TEECEFLEDLLDK	2	y8	1	infected24h	2	6205
Unigene26795_H1	TEECEFLEDLLDK	2	y8	1	infected48h	2	10489
Unigene26795_H1	TEECEFLEDLLDK	2	y8	1	infected96h	2	9541
Unigene26795_H1	TEECEFLEDLLDK	2	y8	1	control	3	17239
Unigene26795_H1	TEECEFLEDLLDK	2	y8	1	infected24h	3	8136
Unigene26795_H1	TEECEFLEDLLDK	2	y8	1	infected48h	3	3377
Unigene26795_H1	TEECEFLEDLLDK	2	y8	1	infected96h	3	1558
Unigene26795_H1	TEECEFLEDLLDK	2	y7	1	control	1	7349
Unigene26795_H1	TEECEFLEDLLDK	2	y7	1	infected24h	1	5088
Unigene26795_H1	TEECEFLEDLLDK	2	y7	1	infected48h	1	5404
Unigene26795_H1	TEECEFLEDLLDK	2	y7	1	infected96h	1	3473
Unigene26795_H1	TEECEFLEDLLDK	2	y7	1	control	2	5349
Unigene26795_H1	TEECEFLEDLLDK	2	y7	1	infected24h	2	5281
Unigene26795_H1	TEECEFLEDLLDK	2	y7	1	infected48h	2	11826
Unigene26795_H1	TEECEFLEDLLDK	2	y7	1	infected96h	2	12037
Unigene26795_H1	TEECEFLEDLLDK	2	y7	1	control	3	19367
Unigene26795_H1	TEECEFLEDLLDK	2	y7	1	infected24h	3	6302
Unigene26795_H1	TEECEFLEDLLDK	2	y7	1	infected48h	3	4673
Unigene26795_H1	TEECEFLEDLLDK	2	y7	1	infected96h	3	6963
Unigene26795_H1	TEECEFLEDLLDK	2	y6	1	control	1	9472
Unigene26795_H1	TEECEFLEDLLDK	2	y6	1	infected24h	1	4358
Unigene26795_H1	TEECEFLEDLLDK	2	y6	1	infected48h	1	551
Unigene26795_H1	TEECEFLEDLLDK	2	y6	1	infected96h	1	3404
Unigene26795_H1	TEECEFLEDLLDK	2	y6	1	control	2	5900
Unigene26795_H1	TEECEFLEDLLDK	2	y6	1	infected24h	2	8770
Unigene26795_H1	TEECEFLEDLLDK	2	y6	1	infected48h	2	12945
Unigene26795_H1	TEECEFLEDLLDK	2	y6	1	infected96h	2	13559
Unigene26795_H1	TEECEFLEDLLDK	2	y6	1	control	3	22455
Unigene26795_H1	TEECEFLEDLLDK	2	y6	1	infected24h	3	6812
Unigene26795_H1	TEECEFLEDLLDK	2	y6	1	infected48h	3	5280
Unigene26795_H1	TEECEFLEDLLDK	2	y6	1	infected96h	3	6618
Unigene26795_H1	TEECEFLEDLLDK	2	y5	1	control	1	5143
Unigene26795_H1	TEECEFLEDLLDK	2	y5	1	infected24h	1	1282
Unigene26795_H1	TEECEFLEDLLDK	2	y5	1	infected48h	1	3501
Unigene26795_H1	TEECEFLEDLLDK	2	y5	1	infected96h	1	2770
Unigene26795_H1	TEECEFLEDLLDK	2	y5	1	control	2	2812
Unigene26795_H1	TEECEFLEDLLDK	2	y5	1	infected24h	2	9005
Unigene26795_H1	TEECEFLEDLLDK	2	y5	1	infected48h	2	8821
Unigene26795_H1	TEECEFLEDLLDK	2	y5	1	infected96h	2	3709
Unigene26795_H1	TEECEFLEDLLDK	2	y5	1	control	3	7804
Unigene26795_H1	TEECEFLEDLLDK	2	y5	1	infected24h	3	1393
Unigene26795_H1	TEECEFLEDLLDK	2	y5	1	infected48h	3	1199
Unigene26795_H1	TEECEFLEDLLDK	2	y5	1	infected96h	3	1075
Unigene26795_H1	TEECEFLEDLLDK	2	y4	1	control	1	2440
Unigene26795_H1	TEECEFLEDLLDK	2	y4	1	infected24h	1	4068
Unigene26795_H1	TEECEFLEDLLDK	2	y4	1	infected48h	1	1654
Unigene26795_H1	TEECEFLEDLLDK	2	y4	1	infected96h	1	1502
Unigene26795_H1	TEECEFLEDLLDK	2	y4	1	control	2	1503
Unigene26795_H1	TEECEFLEDLLDK	2	y4	1	infected24h	2	662
Unigene26795_H1	TEECEFLEDLLDK	2	y4	1	infected48h	2	4755
Unigene26795_H1	TEECEFLEDLLDK	2	y4	1	infected96h	2	6756
Unigene26795_H1	TEECEFLEDLLDK	2	y4	1	control	3	7263
Unigene26795_H1	TEECEFLEDLLDK	2	y4	1	infected24h	3	2013
Unigene26795_H1	TEECEFLEDLLDK	2	y4	1	infected48h	3	1365
Unigene26795_H1	TEECEFLEDLLDK	2	y4	1	infected96h	3	10338
Biognosys_iRT	ADVTPADFSEWSK	2	y9	1	control	1	925576
Biognosys_iRT	ADVTPADFSEWSK	2	y9	1	infected24h	1	847108
Biognosys_iRT	ADVTPADFSEWSK	2	y9	1	infected48h	1	522794
Biognosys_iRT	ADVTPADFSEWSK	2	y9	1	infected96h	1	1080462
Biognosys_iRT	ADVTPADFSEWSK	2	y9	1	control	2	843236
Biognosys_iRT	ADVTPADFSEWSK	2	y9	1	infected24h	2	575900
Biognosys_iRT	ADVTPADFSEWSK	2	y9	1	infected48h	2	662361
Biognosys_iRT	ADVTPADFSEWSK	2	y9	1	infected96h	2	788983
Biognosys_iRT	ADVTPADFSEWSK	2	y9	1	control	3	774005
Biognosys_iRT	ADVTPADFSEWSK	2	y9	1	infected24h	3	895219
Biognosys_iRT	ADVTPADFSEWSK	2	y9	1	infected48h	3	1233076
Biognosys_iRT	ADVTPADFSEWSK	2	y9	1	infected96h	3	879808
Biognosys_iRT	ADVTPADFSEWSK	2	y8	1	control	1	84174
Biognosys_iRT	ADVTPADFSEWSK	2	y8	1	infected24h	1	71578
Biognosys_iRT	ADVTPADFSEWSK	2	y8	1	infected48h	1	43764
Biognosys_iRT	ADVTPADFSEWSK	2	y8	1	infected96h	1	94153
Biognosys_iRT	ADVTPADFSEWSK	2	y8	1	control	2	79233
Biognosys_iRT	ADVTPADFSEWSK	2	y8	1	infected24h	2	52921
Biognosys_iRT	ADVTPADFSEWSK	2	y8	1	infected48h	2	68486
Biognosys_iRT	ADVTPADFSEWSK	2	y8	1	infected96h	2	74453
Biognosys_iRT	ADVTPADFSEWSK	2	y8	1	control	3	72739
Biognosys_iRT	ADVTPADFSEWSK	2	y8	1	infected24h	3	80901
Biognosys_iRT	ADVTPADFSEWSK	2	y8	1	infected48h	3	106509
Biognosys_iRT	ADVTPADFSEWSK	2	y8	1	infected96h	3	83069
Biognosys_iRT	ADVTPADFSEWSK	2	y7	1	control	1	86934
Biognosys_iRT	ADVTPADFSEWSK	2	y7	1	infected24h	1	74294
Biognosys_iRT	ADVTPADFSEWSK	2	y7	1	infected48h	1	48035
Biognosys_iRT	ADVTPADFSEWSK	2	y7	1	infected96h	1	94934
Biognosys_iRT	ADVTPADFSEWSK	2	y7	1	control	2	88875
Biognosys_iRT	ADVTPADFSEWSK	2	y7	1	infected24h	2	60904
Biognosys_iRT	ADVTPADFSEWSK	2	y7	1	infected48h	2	70545
Biognosys_iRT	ADVTPADFSEWSK	2	y7	1	infected96h	2	82602
Biognosys_iRT	ADVTPADFSEWSK	2	y7	1	control	3	82225
Biognosys_iRT	ADVTPADFSEWSK	2	y7	1	infected24h	3	90185
Biognosys_iRT	ADVTPADFSEWSK	2	y7	1	infected48h	3	121361
Biognosys_iRT	ADVTPADFSEWSK	2	y7	1	infected96h	3	86428
Biognosys_iRT	ADVTPADFSEWSK	2	y3	1	control	1	58936
Biognosys_iRT	ADVTPADFSEWSK	2	y3	1	infected24h	1	49758
Biognosys_iRT	ADVTPADFSEWSK	2	y3	1	infected48h	1	32152
Biognosys_iRT	ADVTPADFSEWSK	2	y3	1	infected96h	1	69701
Biognosys_iRT	ADVTPADFSEWSK	2	y3	1	control	2	57017
Biognosys_iRT	ADVTPADFSEWSK	2	y3	1	infected24h	2	45396
Biognosys_iRT	ADVTPADFSEWSK	2	y3	1	infected48h	2	48019
Biognosys_iRT	ADVTPADFSEWSK	2	y3	1	infected96h	2	54666
Biognosys_iRT	ADVTPADFSEWSK	2	y3	1	control	3	56196
Biognosys_iRT	ADVTPADFSEWSK	2	y3	1	infected24h	3	57218
Biognosys_iRT	ADVTPADFSEWSK	2	y3	1	infected48h	3	77369
Biognosys_iRT	ADVTPADFSEWSK	2	y3	1	infected96h	3	57725
Biognosys_iRT	ADVTPADFSEWSK	2	y9	2	control	1	175436
Biognosys_iRT	ADVTPADFSEWSK	2	y9	2	infected24h	1	164916
Biognosys_iRT	ADVTPADFSEWSK	2	y9	2	infected48h	1	99114
Biognosys_iRT	ADVTPADFSEWSK	2	y9	2	infected96h	1	205738
Biognosys_iRT	ADVTPADFSEWSK	2	y9	2	control	2	162605
Biognosys_iRT	ADVTPADFSEWSK	2	y9	2	infected24h	2	111630
Biognosys_iRT	ADVTPADFSEWSK	2	y9	2	infected48h	2	130917
Biognosys_iRT	ADVTPADFSEWSK	2	y9	2	infected96h	2	158001
Biognosys_iRT	ADVTPADFSEWSK	2	y9	2	control	3	146143
Biognosys_iRT	ADVTPADFSEWSK	2	y9	2	infected24h	3	173687
Biognosys_iRT	ADVTPADFSEWSK	2	y9	2	infected48h	3	246188
Biognosys_iRT	ADVTPADFSEWSK	2	y9	2	infected96h	3	162864
Biognosys_iRT	ADVTPADFSEWSK	2	b4	1	control	1	380416
Biognosys_iRT	ADVTPADFSEWSK	2	b4	1	infected24h	1	350126
Biognosys_iRT	ADVTPADFSEWSK	2	b4	1	infected48h	1	213896
Biognosys_iRT	ADVTPADFSEWSK	2	b4	1	infected96h	1	433587
Biognosys_iRT	ADVTPADFSEWSK	2	b4	1	control	2	363893
Biognosys_iRT	ADVTPADFSEWSK	2	b4	1	infected24h	2	233766
Biognosys_iRT	ADVTPADFSEWSK	2	b4	1	infected48h	2	275966
Biognosys_iRT	ADVTPADFSEWSK	2	b4	1	infected96h	2	309443
Biognosys_iRT	ADVTPADFSEWSK	2	b4	1	control	3	308194
Biognosys_iRT	ADVTPADFSEWSK	2	b4	1	infected24h	3	358356
Biognosys_iRT	ADVTPADFSEWSK	2	b4	1	infected48h	3	503155
Biognosys_iRT	ADVTPADFSEWSK	2	b4	1	infected96h	3	364104
Biognosys_iRT	DGLDAASYYAPVR	2	y10	1	control	1	12641
Biognosys_iRT	DGLDAASYYAPVR	2	y10	1	infected24h	1	28292
Biognosys_iRT	DGLDAASYYAPVR	2	y10	1	infected48h	1	49503
Biognosys_iRT	DGLDAASYYAPVR	2	y10	1	infected96h	1	19475
Biognosys_iRT	DGLDAASYYAPVR	2	y10	1	control	2	10549
Biognosys_iRT	DGLDAASYYAPVR	2	y10	1	infected24h	2	10674
Biognosys_iRT	DGLDAASYYAPVR	2	y10	1	infected48h	2	28369
Biognosys_iRT	DGLDAASYYAPVR	2	y10	1	infected96h	2	10435
Biognosys_iRT	DGLDAASYYAPVR	2	y10	1	control	3	13123
Biognosys_iRT	DGLDAASYYAPVR	2	y10	1	infected24h	3	11934
Biognosys_iRT	DGLDAASYYAPVR	2	y10	1	infected48h	3	11569
Biognosys_iRT	DGLDAASYYAPVR	2	y10	1	infected96h	3	9098
Biognosys_iRT	DGLDAASYYAPVR	2	y9	1	control	1	15054
Biognosys_iRT	DGLDAASYYAPVR	2	y9	1	infected24h	1	18810
Biognosys_iRT	DGLDAASYYAPVR	2	y9	1	infected48h	1	25943
Biognosys_iRT	DGLDAASYYAPVR	2	y9	1	infected96h	1	10000
Biognosys_iRT	DGLDAASYYAPVR	2	y9	1	control	2	10345
Biognosys_iRT	DGLDAASYYAPVR	2	y9	1	infected24h	2	3737
Biognosys_iRT	DGLDAASYYAPVR	2	y9	1	infected48h	2	24884
Biognosys_iRT	DGLDAASYYAPVR	2	y9	1	infected96h	2	11246
Biognosys_iRT	DGLDAASYYAPVR	2	y9	1	control	3	13810
Biognosys_iRT	DGLDAASYYAPVR	2	y9	1	infected24h	3	9129
Biognosys_iRT	DGLDAASYYAPVR	2	y9	1	infected48h	3	16820
Biognosys_iRT	DGLDAASYYAPVR	2	y9	1	infected96h	3	6509
Biognosys_iRT	DGLDAASYYAPVR	2	y8	1	control	1	36237
Biognosys_iRT	DGLDAASYYAPVR	2	y8	1	infected24h	1	83673
Biognosys_iRT	DGLDAASYYAPVR	2	y8	1	infected48h	1	31949
Biognosys_iRT	DGLDAASYYAPVR	2	y8	1	infected96h	1	39938
Biognosys_iRT	DGLDAASYYAPVR	2	y8	1	control	2	34073
Biognosys_iRT	DGLDAASYYAPVR	2	y8	1	infected24h	2	7019
Biognosys_iRT	DGLDAASYYAPVR	2	y8	1	infected48h	2	44349
Biognosys_iRT	DGLDAASYYAPVR	2	y8	1	infected96h	2	32800
Biognosys_iRT	DGLDAASYYAPVR	2	y8	1	control	3	58854
Biognosys_iRT	DGLDAASYYAPVR	2	y8	1	infected24h	3	36133
Biognosys_iRT	DGLDAASYYAPVR	2	y8	1	infected48h	3	52474
Biognosys_iRT	DGLDAASYYAPVR	2	y8	1	infected96h	3	41490
Biognosys_iRT	DGLDAASYYAPVR	2	y7	1	control	1	58949
Biognosys_iRT	DGLDAASYYAPVR	2	y7	1	infected24h	1	92046
Biognosys_iRT	DGLDAASYYAPVR	2	y7	1	infected48h	1	69644
Biognosys_iRT	DGLDAASYYAPVR	2	y7	1	infected96h	1	78583
Biognosys_iRT	DGLDAASYYAPVR	2	y7	1	control	2	56672
Biognosys_iRT	DGLDAASYYAPVR	2	y7	1	infected24h	2	16093
Biognosys_iRT	DGLDAASYYAPVR	2	y7	1	infected48h	2	58062
Biognosys_iRT	DGLDAASYYAPVR	2	y7	1	infected96h	2	52865
Biognosys_iRT	DGLDAASYYAPVR	2	y7	1	control	3	73121
Biognosys_iRT	DGLDAASYYAPVR	2	y7	1	infected24h	3	59077
Biognosys_iRT	DGLDAASYYAPVR	2	y7	1	infected48h	3	115210
Biognosys_iRT	DGLDAASYYAPVR	2	y7	1	infected96h	3	66879
Biognosys_iRT	DGLDAASYYAPVR	2	y6	1	control	1	35250
Biognosys_iRT	DGLDAASYYAPVR	2	y6	1	infected24h	1	51139
Biognosys_iRT	DGLDAASYYAPVR	2	y6	1	infected48h	1	49048
Biognosys_iRT	DGLDAASYYAPVR	2	y6	1	infected96h	1	34625
Biognosys_iRT	DGLDAASYYAPVR	2	y6	1	control	2	28529
Biognosys_iRT	DGLDAASYYAPVR	2	y6	1	infected24h	2	36092
Biognosys_iRT	DGLDAASYYAPVR	2	y6	1	infected48h	2	22013
Biognosys_iRT	DGLDAASYYAPVR	2	y6	1	infected96h	2	28063
Biognosys_iRT	DGLDAASYYAPVR	2	y6	1	control	3	37964
Biognosys_iRT	DGLDAASYYAPVR	2	y6	1	infected24h	3	27327
Biognosys_iRT	DGLDAASYYAPVR	2	y6	1	infected48h	3	36407
Biognosys_iRT	DGLDAASYYAPVR	2	y6	1	infected96h	3	44655
Biognosys_iRT	DGLDAASYYAPVR	2	y5	1	control	1	24413
Biognosys_iRT	DGLDAASYYAPVR	2	y5	1	infected24h	1	43353
Biognosys_iRT	DGLDAASYYAPVR	2	y5	1	infected48h	1	42143
Biognosys_iRT	DGLDAASYYAPVR	2	y5	1	infected96h	1	36563
Biognosys_iRT	DGLDAASYYAPVR	2	y5	1	control	2	29685
Biognosys_iRT	DGLDAASYYAPVR	2	y5	1	infected24h	2	2841
Biognosys_iRT	DGLDAASYYAPVR	2	y5	1	infected48h	2	30735
Biognosys_iRT	DGLDAASYYAPVR	2	y5	1	infected96h	2	28543
Biognosys_iRT	DGLDAASYYAPVR	2	y5	1	control	3	28755
Biognosys_iRT	DGLDAASYYAPVR	2	y5	1	infected24h	3	32895
Biognosys_iRT	DGLDAASYYAPVR	2	y5	1	infected48h	3	46619
Biognosys_iRT	DGLDAASYYAPVR	2	y5	1	infected96h	3	36194
Biognosys_iRT	GAGSSEPVTGLDAK	2	y10	1	control	1	156858
Biognosys_iRT	GAGSSEPVTGLDAK	2	y10	1	infected24h	1	171162
Biognosys_iRT	GAGSSEPVTGLDAK	2	y10	1	infected48h	1	19741
Biognosys_iRT	GAGSSEPVTGLDAK	2	y10	1	infected96h	1	6700
Biognosys_iRT	GAGSSEPVTGLDAK	2	y10	1	control	2	65396
Biognosys_iRT	GAGSSEPVTGLDAK	2	y10	1	infected24h	2	19494
Biognosys_iRT	GAGSSEPVTGLDAK	2	y10	1	infected48h	2	49667
Biognosys_iRT	GAGSSEPVTGLDAK	2	y10	1	infected96h	2	11130
Biognosys_iRT	GAGSSEPVTGLDAK	2	y10	1	control	3	202620
Biognosys_iRT	GAGSSEPVTGLDAK	2	y10	1	infected24h	3	17341
Biognosys_iRT	GAGSSEPVTGLDAK	2	y10	1	infected48h	3	9152
Biognosys_iRT	GAGSSEPVTGLDAK	2	y10	1	infected96h	3	186012
Biognosys_iRT	GAGSSEPVTGLDAK	2	y9	1	control	1	12680
Biognosys_iRT	GAGSSEPVTGLDAK	2	y9	1	infected24h	1	813
Biognosys_iRT	GAGSSEPVTGLDAK	2	y9	1	infected48h	1	3171
Biognosys_iRT	GAGSSEPVTGLDAK	2	y9	1	infected96h	1	551
Biognosys_iRT	GAGSSEPVTGLDAK	2	y9	1	control	2	3916
Biognosys_iRT	GAGSSEPVTGLDAK	2	y9	1	infected24h	2	2744
Biognosys_iRT	GAGSSEPVTGLDAK	2	y9	1	infected48h	2	5535
Biognosys_iRT	GAGSSEPVTGLDAK	2	y9	1	infected96h	2	1848
Biognosys_iRT	GAGSSEPVTGLDAK	2	y9	1	control	3	10904
Biognosys_iRT	GAGSSEPVTGLDAK	2	y9	1	infected24h	3	1668
Biognosys_iRT	GAGSSEPVTGLDAK	2	y9	1	infected48h	3	1255
Biognosys_iRT	GAGSSEPVTGLDAK	2	y9	1	infected96h	3	8809
Biognosys_iRT	GAGSSEPVTGLDAK	2	y8	1	control	1	21824
Biognosys_iRT	GAGSSEPVTGLDAK	2	y8	1	infected24h	1	6753
Biognosys_iRT	GAGSSEPVTGLDAK	2	y8	1	infected48h	1	2937
Biognosys_iRT	GAGSSEPVTGLDAK	2	y8	1	infected96h	1	3391
Biognosys_iRT	GAGSSEPVTGLDAK	2	y8	1	control	2	5529
Biognosys_iRT	GAGSSEPVTGLDAK	2	y8	1	infected24h	2	13906
Biognosys_iRT	GAGSSEPVTGLDAK	2	y8	1	infected48h	2	5199
Biognosys_iRT	GAGSSEPVTGLDAK	2	y8	1	infected96h	2	16126
Biognosys_iRT	GAGSSEPVTGLDAK	2	y8	1	control	3	7761
Biognosys_iRT	GAGSSEPVTGLDAK	2	y8	1	infected24h	3	3473
Biognosys_iRT	GAGSSEPVTGLDAK	2	y8	1	infected48h	3	1820
Biognosys_iRT	GAGSSEPVTGLDAK	2	y8	1	infected96h	3	17678
Biognosys_iRT	GAGSSEPVTGLDAK	2	y7	1	control	1	74336
Biognosys_iRT	GAGSSEPVTGLDAK	2	y7	1	infected24h	1	23461
Biognosys_iRT	GAGSSEPVTGLDAK	2	y7	1	infected48h	1	3163
Biognosys_iRT	GAGSSEPVTGLDAK	2	y7	1	infected96h	1	1916
Biognosys_iRT	GAGSSEPVTGLDAK	2	y7	1	control	2	37802
Biognosys_iRT	GAGSSEPVTGLDAK	2	y7	1	infected24h	2	30600
Biognosys_iRT	GAGSSEPVTGLDAK	2	y7	1	infected48h	2	57307
Biognosys_iRT	GAGSSEPVTGLDAK	2	y7	1	infected96h	2	6136
Biognosys_iRT	GAGSSEPVTGLDAK	2	y7	1	control	3	55837
Biognosys_iRT	GAGSSEPVTGLDAK	2	y7	1	infected24h	3	4769
Biognosys_iRT	GAGSSEPVTGLDAK	2	y7	1	infected48h	3	4109
Biognosys_iRT	GAGSSEPVTGLDAK	2	y7	1	infected96h	3	60533
Biognosys_iRT	GAGSSEPVTGLDAK	2	y6	1	control	1	143332
Biognosys_iRT	GAGSSEPVTGLDAK	2	y6	1	infected24h	1	64704
Biognosys_iRT	GAGSSEPVTGLDAK	2	y6	1	infected48h	1	8124
Biognosys_iRT	GAGSSEPVTGLDAK	2	y6	1	infected96h	1	4260
Biognosys_iRT	GAGSSEPVTGLDAK	2	y6	1	control	2	51198
Biognosys_iRT	GAGSSEPVTGLDAK	2	y6	1	infected24h	2	36334
Biognosys_iRT	GAGSSEPVTGLDAK	2	y6	1	infected48h	2	42025
Biognosys_iRT	GAGSSEPVTGLDAK	2	y6	1	infected96h	2	31232
Biognosys_iRT	GAGSSEPVTGLDAK	2	y6	1	control	3	106715
Biognosys_iRT	GAGSSEPVTGLDAK	2	y6	1	infected24h	3	9276
Biognosys_iRT	GAGSSEPVTGLDAK	2	y6	1	infected48h	3	5405
Biognosys_iRT	GAGSSEPVTGLDAK	2	y6	1	infected96h	3	84350
Biognosys_iRT	GAGSSEPVTGLDAK	2	y5	1	control	1	58772
Biognosys_iRT	GAGSSEPVTGLDAK	2	y5	1	infected24h	1	16010
Biognosys_iRT	GAGSSEPVTGLDAK	2	y5	1	infected48h	1	56057
Biognosys_iRT	GAGSSEPVTGLDAK	2	y5	1	infected96h	1	17270
Biognosys_iRT	GAGSSEPVTGLDAK	2	y5	1	control	2	29044
Biognosys_iRT	GAGSSEPVTGLDAK	2	y5	1	infected24h	2	18333
Biognosys_iRT	GAGSSEPVTGLDAK	2	y5	1	infected48h	2	56112
Biognosys_iRT	GAGSSEPVTGLDAK	2	y5	1	infected96h	2	5463
Biognosys_iRT	GAGSSEPVTGLDAK	2	y5	1	control	3	53125
Biognosys_iRT	GAGSSEPVTGLDAK	2	y5	1	infected24h	3	45088
Biognosys_iRT	GAGSSEPVTGLDAK	2	y5	1	infected48h	3	25603
Biognosys_iRT	GAGSSEPVTGLDAK	2	y5	1	infected96h	3	42775
Biognosys_iRT	GTFIIDPAAVIR	2	y9	1	control	1	153995
Biognosys_iRT	GTFIIDPAAVIR	2	y9	1	infected24h	1	134101
Biognosys_iRT	GTFIIDPAAVIR	2	y9	1	infected48h	1	145845
Biognosys_iRT	GTFIIDPAAVIR	2	y9	1	infected96h	1	158515
Biognosys_iRT	GTFIIDPAAVIR	2	y9	1	control	2	123022
Biognosys_iRT	GTFIIDPAAVIR	2	y9	1	infected24h	2	167197
Biognosys_iRT	GTFIIDPAAVIR	2	y9	1	infected48h	2	165169
Biognosys_iRT	GTFIIDPAAVIR	2	y9	1	infected96h	2	190375
Biognosys_iRT	GTFIIDPAAVIR	2	y9	1	control	3	172354
Biognosys_iRT	GTFIIDPAAVIR	2	y9	1	infected24h	3	190564
Biognosys_iRT	GTFIIDPAAVIR	2	y9	1	infected48h	3	183963
Biognosys_iRT	GTFIIDPAAVIR	2	y9	1	infected96h	3	167325
Biognosys_iRT	GTFIIDPAAVIR	2	y8	1	control	1	618684
Biognosys_iRT	GTFIIDPAAVIR	2	y8	1	infected24h	1	564740
Biognosys_iRT	GTFIIDPAAVIR	2	y8	1	infected48h	1	588330
Biognosys_iRT	GTFIIDPAAVIR	2	y8	1	infected96h	1	626072
Biognosys_iRT	GTFIIDPAAVIR	2	y8	1	control	2	498338
Biognosys_iRT	GTFIIDPAAVIR	2	y8	1	infected24h	2	648726
Biognosys_iRT	GTFIIDPAAVIR	2	y8	1	infected48h	2	646532
Biognosys_iRT	GTFIIDPAAVIR	2	y8	1	infected96h	2	727626
Biognosys_iRT	GTFIIDPAAVIR	2	y8	1	control	3	681676
Biognosys_iRT	GTFIIDPAAVIR	2	y8	1	infected24h	3	750474
Biognosys_iRT	GTFIIDPAAVIR	2	y8	1	infected48h	3	731905
Biognosys_iRT	GTFIIDPAAVIR	2	y8	1	infected96h	3	640466
Biognosys_iRT	GTFIIDPAAVIR	2	y7	1	control	1	517698
Biognosys_iRT	GTFIIDPAAVIR	2	y7	1	infected24h	1	447168
Biognosys_iRT	GTFIIDPAAVIR	2	y7	1	infected48h	1	466889
Biognosys_iRT	GTFIIDPAAVIR	2	y7	1	infected96h	1	508202
Biognosys_iRT	GTFIIDPAAVIR	2	y7	1	control	2	402493
Biognosys_iRT	GTFIIDPAAVIR	2	y7	1	infected24h	2	515696
Biognosys_iRT	GTFIIDPAAVIR	2	y7	1	infected48h	2	506700
Biognosys_iRT	GTFIIDPAAVIR	2	y7	1	infected96h	2	575641
Biognosys_iRT	GTFIIDPAAVIR	2	y7	1	control	3	545907
Biognosys_iRT	GTFIIDPAAVIR	2	y7	1	infected24h	3	600672
Biognosys_iRT	GTFIIDPAAVIR	2	y7	1	infected48h	3	580645
Biognosys_iRT	GTFIIDPAAVIR	2	y7	1	infected96h	3	532478
Biognosys_iRT	GTFIIDPAAVIR	2	y5	1	control	1	22486
Biognosys_iRT	GTFIIDPAAVIR	2	y5	1	infected24h	1	15235
Biognosys_iRT	GTFIIDPAAVIR	2	y5	1	infected48h	1	15599
Biognosys_iRT	GTFIIDPAAVIR	2	y5	1	infected96h	1	14356
Biognosys_iRT	GTFIIDPAAVIR	2	y5	1	control	2	13041
Biognosys_iRT	GTFIIDPAAVIR	2	y5	1	infected24h	2	28801
Biognosys_iRT	GTFIIDPAAVIR	2	y5	1	infected48h	2	25618
Biognosys_iRT	GTFIIDPAAVIR	2	y5	1	infected96h	2	24015
Biognosys_iRT	GTFIIDPAAVIR	2	y5	1	control	3	24678
Biognosys_iRT	GTFIIDPAAVIR	2	y5	1	infected24h	3	22671
Biognosys_iRT	GTFIIDPAAVIR	2	y5	1	infected48h	3	19211
Biognosys_iRT	GTFIIDPAAVIR	2	y5	1	infected96h	3	24205
Biognosys_iRT	GTFIIDPAAVIR	2	y4	1	control	1	17000
Biognosys_iRT	GTFIIDPAAVIR	2	y4	1	infected24h	1	16878
Biognosys_iRT	GTFIIDPAAVIR	2	y4	1	infected48h	1	21977
Biognosys_iRT	GTFIIDPAAVIR	2	y4	1	infected96h	1	19102
Biognosys_iRT	GTFIIDPAAVIR	2	y4	1	control	2	12699
Biognosys_iRT	GTFIIDPAAVIR	2	y4	1	infected24h	2	29819
Biognosys_iRT	GTFIIDPAAVIR	2	y4	1	infected48h	2	26018
Biognosys_iRT	GTFIIDPAAVIR	2	y4	1	infected96h	2	24434
Biognosys_iRT	GTFIIDPAAVIR	2	y4	1	control	3	22767
Biognosys_iRT	GTFIIDPAAVIR	2	y4	1	infected24h	3	20653
Biognosys_iRT	GTFIIDPAAVIR	2	y4	1	infected48h	3	19633
Biognosys_iRT	GTFIIDPAAVIR	2	y4	1	infected96h	3	21660
Biognosys_iRT	GTFIIDPAAVIR	2	b4	1	control	1	275509
Biognosys_iRT	GTFIIDPAAVIR	2	b4	1	infected24h	1	234568
Biognosys_iRT	GTFIIDPAAVIR	2	b4	1	infected48h	1	246409
Biognosys_iRT	GTFIIDPAAVIR	2	b4	1	infected96h	1	253650
Biognosys_iRT	GTFIIDPAAVIR	2	b4	1	control	2	207631
Biognosys_iRT	GTFIIDPAAVIR	2	b4	1	infected24h	2	256103
Biognosys_iRT	GTFIIDPAAVIR	2	b4	1	infected48h	2	237592
Biognosys_iRT	GTFIIDPAAVIR	2	b4	1	infected96h	2	290834
Biognosys_iRT	GTFIIDPAAVIR	2	b4	1	control	3	278523
Biognosys_iRT	GTFIIDPAAVIR	2	b4	1	infected24h	3	298257
Biognosys_iRT	GTFIIDPAAVIR	2	b4	1	infected48h	3	292595
Biognosys_iRT	GTFIIDPAAVIR	2	b4	1	infected96h	3	279942
Biognosys_iRT	GTFIIDPGGVIR	2	y9	1	control	1	4687
Biognosys_iRT	GTFIIDPGGVIR	2	y9	1	infected24h	1	10591
Biognosys_iRT	GTFIIDPGGVIR	2	y9	1	infected48h	1	3694
Biognosys_iRT	GTFIIDPGGVIR	2	y9	1	infected96h	1	2592
Biognosys_iRT	GTFIIDPGGVIR	2	y9	1	control	2	35825
Biognosys_iRT	GTFIIDPGGVIR	2	y9	1	infected24h	2	22510
Biognosys_iRT	GTFIIDPGGVIR	2	y9	1	infected48h	2	9346
Biognosys_iRT	GTFIIDPGGVIR	2	y9	1	infected96h	2	44132
Biognosys_iRT	GTFIIDPGGVIR	2	y9	1	control	3	2253
Biognosys_iRT	GTFIIDPGGVIR	2	y9	1	infected24h	3	11127
Biognosys_iRT	GTFIIDPGGVIR	2	y9	1	infected48h	3	4053
Biognosys_iRT	GTFIIDPGGVIR	2	y9	1	infected96h	3	3322
Biognosys_iRT	GTFIIDPGGVIR	2	y8	1	control	1	9291
Biognosys_iRT	GTFIIDPGGVIR	2	y8	1	infected24h	1	3075
Biognosys_iRT	GTFIIDPGGVIR	2	y8	1	infected48h	1	32513
Biognosys_iRT	GTFIIDPGGVIR	2	y8	1	infected96h	1	4784
Biognosys_iRT	GTFIIDPGGVIR	2	y8	1	control	2	14449
Biognosys_iRT	GTFIIDPGGVIR	2	y8	1	infected24h	2	10862
Biognosys_iRT	GTFIIDPGGVIR	2	y8	1	infected48h	2	3088
Biognosys_iRT	GTFIIDPGGVIR	2	y8	1	infected96h	2	13010
Biognosys_iRT	GTFIIDPGGVIR	2	y8	1	control	3	10072
Biognosys_iRT	GTFIIDPGGVIR	2	y8	1	infected24h	3	4591
Biognosys_iRT	GTFIIDPGGVIR	2	y8	1	infected48h	3	5045
Biognosys_iRT	GTFIIDPGGVIR	2	y8	1	infected96h	3	9195
Biognosys_iRT	GTFIIDPGGVIR	2	y7	1	control	1	5205
Biognosys_iRT	GTFIIDPGGVIR	2	y7	1	infected24h	1	16686
Biognosys_iRT	GTFIIDPGGVIR	2	y7	1	infected48h	1	97672
Biognosys_iRT	GTFIIDPGGVIR	2	y7	1	infected96h	1	3695
Biognosys_iRT	GTFIIDPGGVIR	2	y7	1	control	2	30883
Biognosys_iRT	GTFIIDPGGVIR	2	y7	1	infected24h	2	30460
Biognosys_iRT	GTFIIDPGGVIR	2	y7	1	infected48h	2	3460
Biognosys_iRT	GTFIIDPGGVIR	2	y7	1	infected96h	2	23194
Biognosys_iRT	GTFIIDPGGVIR	2	y7	1	control	3	9708
Biognosys_iRT	GTFIIDPGGVIR	2	y7	1	infected24h	3	11513
Biognosys_iRT	GTFIIDPGGVIR	2	y7	1	infected48h	3	1944
Biognosys_iRT	GTFIIDPGGVIR	2	y7	1	infected96h	3	7058
Biognosys_iRT	GTFIIDPGGVIR	2	y6	1	control	1	208244
Biognosys_iRT	GTFIIDPGGVIR	2	y6	1	infected24h	1	101912
Biognosys_iRT	GTFIIDPGGVIR	2	y6	1	infected48h	1	38143
Biognosys_iRT	GTFIIDPGGVIR	2	y6	1	infected96h	1	40691
Biognosys_iRT	GTFIIDPGGVIR	2	y6	1	control	2	163365
Biognosys_iRT	GTFIIDPGGVIR	2	y6	1	infected24h	2	130929
Biognosys_iRT	GTFIIDPGGVIR	2	y6	1	infected48h	2	21185
Biognosys_iRT	GTFIIDPGGVIR	2	y6	1	infected96h	2	216419
Biognosys_iRT	GTFIIDPGGVIR	2	y6	1	control	3	212059
Biognosys_iRT	GTFIIDPGGVIR	2	y6	1	infected24h	3	73329
Biognosys_iRT	GTFIIDPGGVIR	2	y6	1	infected48h	3	76617
Biognosys_iRT	GTFIIDPGGVIR	2	y6	1	infected96h	3	194299
Biognosys_iRT	GTFIIDPGGVIR	2	y5	1	control	1	9669
Biognosys_iRT	GTFIIDPGGVIR	2	y5	1	infected24h	1	5185
Biognosys_iRT	GTFIIDPGGVIR	2	y5	1	infected48h	1	35921
Biognosys_iRT	GTFIIDPGGVIR	2	y5	1	infected96h	1	1131
Biognosys_iRT	GTFIIDPGGVIR	2	y5	1	control	2	30233
Biognosys_iRT	GTFIIDPGGVIR	2	y5	1	infected24h	2	23985
Biognosys_iRT	GTFIIDPGGVIR	2	y5	1	infected48h	2	3397
Biognosys_iRT	GTFIIDPGGVIR	2	y5	1	infected96h	2	52055
Biognosys_iRT	GTFIIDPGGVIR	2	y5	1	control	3	38422
Biognosys_iRT	GTFIIDPGGVIR	2	y5	1	infected24h	3	3709
Biognosys_iRT	GTFIIDPGGVIR	2	y5	1	infected48h	3	5073
Biognosys_iRT	GTFIIDPGGVIR	2	y5	1	infected96h	3	12983
Biognosys_iRT	GTFIIDPGGVIR	2	b4	1	control	1	3694
Biognosys_iRT	GTFIIDPGGVIR	2	b4	1	infected24h	1	50312
Biognosys_iRT	GTFIIDPGGVIR	2	b4	1	infected48h	1	8753
Biognosys_iRT	GTFIIDPGGVIR	2	b4	1	infected96h	1	3971
Biognosys_iRT	GTFIIDPGGVIR	2	b4	1	control	2	12974
Biognosys_iRT	GTFIIDPGGVIR	2	b4	1	infected24h	2	5984
Biognosys_iRT	GTFIIDPGGVIR	2	b4	1	infected48h	2	623
Biognosys_iRT	GTFIIDPGGVIR	2	b4	1	infected96h	2	10644
Biognosys_iRT	GTFIIDPGGVIR	2	b4	1	control	3	11016
Biognosys_iRT	GTFIIDPGGVIR	2	b4	1	infected24h	3	36279
Biognosys_iRT	GTFIIDPGGVIR	2	b4	1	infected48h	3	32814
Biognosys_iRT	GTFIIDPGGVIR	2	b4	1	infected96h	3	3970
Biognosys_iRT	LFLQFGAQGSPFLK	2	y11	1	control	1	34294
Biognosys_iRT	LFLQFGAQGSPFLK	2	y11	1	infected24h	1	25337
Biognosys_iRT	LFLQFGAQGSPFLK	2	y11	1	infected48h	1	40163
Biognosys_iRT	LFLQFGAQGSPFLK	2	y11	1	infected96h	1	17757
Biognosys_iRT	LFLQFGAQGSPFLK	2	y11	1	control	2	32019
Biognosys_iRT	LFLQFGAQGSPFLK	2	y11	1	infected24h	2	28859
Biognosys_iRT	LFLQFGAQGSPFLK	2	y11	1	infected48h	2	57506
Biognosys_iRT	LFLQFGAQGSPFLK	2	y11	1	infected96h	2	56220
Biognosys_iRT	LFLQFGAQGSPFLK	2	y11	1	control	3	43034
Biognosys_iRT	LFLQFGAQGSPFLK	2	y11	1	infected24h	3	43286
Biognosys_iRT	LFLQFGAQGSPFLK	2	y11	1	infected48h	3	30912
Biognosys_iRT	LFLQFGAQGSPFLK	2	y11	1	infected96h	3	51015
Biognosys_iRT	LFLQFGAQGSPFLK	2	y10	1	control	1	114004
Biognosys_iRT	LFLQFGAQGSPFLK	2	y10	1	infected24h	1	83560
Biognosys_iRT	LFLQFGAQGSPFLK	2	y10	1	infected48h	1	143007
Biognosys_iRT	LFLQFGAQGSPFLK	2	y10	1	infected96h	1	64203
Biognosys_iRT	LFLQFGAQGSPFLK	2	y10	1	control	2	115227
Biognosys_iRT	LFLQFGAQGSPFLK	2	y10	1	infected24h	2	107882
Biognosys_iRT	LFLQFGAQGSPFLK	2	y10	1	infected48h	2	195557
Biognosys_iRT	LFLQFGAQGSPFLK	2	y10	1	infected96h	2	187906
Biognosys_iRT	LFLQFGAQGSPFLK	2	y10	1	control	3	166475
Biognosys_iRT	LFLQFGAQGSPFLK	2	y10	1	infected24h	3	158295
Biognosys_iRT	LFLQFGAQGSPFLK	2	y10	1	infected48h	3	100031
Biognosys_iRT	LFLQFGAQGSPFLK	2	y10	1	infected96h	3	179153
Biognosys_iRT	LFLQFGAQGSPFLK	2	y9	1	control	1	106569
Biognosys_iRT	LFLQFGAQGSPFLK	2	y9	1	infected24h	1	81497
Biognosys_iRT	LFLQFGAQGSPFLK	2	y9	1	infected48h	1	131353
Biognosys_iRT	LFLQFGAQGSPFLK	2	y9	1	infected96h	1	57909
Biognosys_iRT	LFLQFGAQGSPFLK	2	y9	1	control	2	101911
Biognosys_iRT	LFLQFGAQGSPFLK	2	y9	1	infected24h	2	93436
Biognosys_iRT	LFLQFGAQGSPFLK	2	y9	1	infected48h	2	184068
Biognosys_iRT	LFLQFGAQGSPFLK	2	y9	1	infected96h	2	172088
Biognosys_iRT	LFLQFGAQGSPFLK	2	y9	1	control	3	147227
Biognosys_iRT	LFLQFGAQGSPFLK	2	y9	1	infected24h	3	140729
Biognosys_iRT	LFLQFGAQGSPFLK	2	y9	1	infected48h	3	93027
Biognosys_iRT	LFLQFGAQGSPFLK	2	y9	1	infected96h	3	169892
Biognosys_iRT	LFLQFGAQGSPFLK	2	y6	1	control	1	42489
Biognosys_iRT	LFLQFGAQGSPFLK	2	y6	1	infected24h	1	32957
Biognosys_iRT	LFLQFGAQGSPFLK	2	y6	1	infected48h	1	52253
Biognosys_iRT	LFLQFGAQGSPFLK	2	y6	1	infected96h	1	25268
Biognosys_iRT	LFLQFGAQGSPFLK	2	y6	1	control	2	40777
Biognosys_iRT	LFLQFGAQGSPFLK	2	y6	1	infected24h	2	41549
Biognosys_iRT	LFLQFGAQGSPFLK	2	y6	1	infected48h	2	77733
Biognosys_iRT	LFLQFGAQGSPFLK	2	y6	1	infected96h	2	75474
Biognosys_iRT	LFLQFGAQGSPFLK	2	y6	1	control	3	63571
Biognosys_iRT	LFLQFGAQGSPFLK	2	y6	1	infected24h	3	58786
Biognosys_iRT	LFLQFGAQGSPFLK	2	y6	1	infected48h	3	39615
Biognosys_iRT	LFLQFGAQGSPFLK	2	y6	1	infected96h	3	72087
Biognosys_iRT	LFLQFGAQGSPFLK	2	y4	1	control	1	72310
Biognosys_iRT	LFLQFGAQGSPFLK	2	y4	1	infected24h	1	53476
Biognosys_iRT	LFLQFGAQGSPFLK	2	y4	1	infected48h	1	93931
Biognosys_iRT	LFLQFGAQGSPFLK	2	y4	1	infected96h	1	40182
Biognosys_iRT	LFLQFGAQGSPFLK	2	y4	1	control	2	73331
Biognosys_iRT	LFLQFGAQGSPFLK	2	y4	1	infected24h	2	69696
Biognosys_iRT	LFLQFGAQGSPFLK	2	y4	1	infected48h	2	147745
Biognosys_iRT	LFLQFGAQGSPFLK	2	y4	1	infected96h	2	137861
Biognosys_iRT	LFLQFGAQGSPFLK	2	y4	1	control	3	114379
Biognosys_iRT	LFLQFGAQGSPFLK	2	y4	1	infected24h	3	105191
Biognosys_iRT	LFLQFGAQGSPFLK	2	y4	1	infected48h	3	71400
Biognosys_iRT	LFLQFGAQGSPFLK	2	y4	1	infected96h	3	121327
Biognosys_iRT	LFLQFGAQGSPFLK	2	b7	2	control	1	19828
Biognosys_iRT	LFLQFGAQGSPFLK	2	b7	2	infected24h	1	20049
Biognosys_iRT	LFLQFGAQGSPFLK	2	b7	2	infected48h	1	32168
Biognosys_iRT	LFLQFGAQGSPFLK	2	b7	2	infected96h	1	13302
Biognosys_iRT	LFLQFGAQGSPFLK	2	b7	2	control	2	26946
Biognosys_iRT	LFLQFGAQGSPFLK	2	b7	2	infected24h	2	21740
Biognosys_iRT	LFLQFGAQGSPFLK	2	b7	2	infected48h	2	44434
Biognosys_iRT	LFLQFGAQGSPFLK	2	b7	2	infected96h	2	49218
Biognosys_iRT	LFLQFGAQGSPFLK	2	b7	2	control	3	37227
Biognosys_iRT	LFLQFGAQGSPFLK	2	b7	2	infected24h	3	35344
Biognosys_iRT	LFLQFGAQGSPFLK	2	b7	2	infected48h	3	22096
Biognosys_iRT	LFLQFGAQGSPFLK	2	b7	2	infected96h	3	41626
Biognosys_iRT	LFLQFGAQGSPFLK	3	y10	1	control	1	2431
Biognosys_iRT	LFLQFGAQGSPFLK	3	y10	1	infected24h	1	1484
Biognosys_iRT	LFLQFGAQGSPFLK	3	y10	1	infected48h	1	2485
Biognosys_iRT	LFLQFGAQGSPFLK	3	y10	1	infected96h	1	524
Biognosys_iRT	LFLQFGAQGSPFLK	3	y10	1	control	2	2123
Biognosys_iRT	LFLQFGAQGSPFLK	3	y10	1	infected24h	2	1284
Biognosys_iRT	LFLQFGAQGSPFLK	3	y10	1	infected48h	2	2402
Biognosys_iRT	LFLQFGAQGSPFLK	3	y10	1	infected96h	2	1542
Biognosys_iRT	LFLQFGAQGSPFLK	3	y10	1	control	3	1899
Biognosys_iRT	LFLQFGAQGSPFLK	3	y10	1	infected24h	3	2439
Biognosys_iRT	LFLQFGAQGSPFLK	3	y10	1	infected48h	3	1547
Biognosys_iRT	LFLQFGAQGSPFLK	3	y10	1	infected96h	3	3176
Biognosys_iRT	LFLQFGAQGSPFLK	3	y7	1	control	1	6956
Biognosys_iRT	LFLQFGAQGSPFLK	3	y7	1	infected24h	1	4529
Biognosys_iRT	LFLQFGAQGSPFLK	3	y7	1	infected48h	1	7844
Biognosys_iRT	LFLQFGAQGSPFLK	3	y7	1	infected96h	1	3231
Biognosys_iRT	LFLQFGAQGSPFLK	3	y7	1	control	2	3462
Biognosys_iRT	LFLQFGAQGSPFLK	3	y7	1	infected24h	2	2799
Biognosys_iRT	LFLQFGAQGSPFLK	3	y7	1	infected48h	2	5478
Biognosys_iRT	LFLQFGAQGSPFLK	3	y7	1	infected96h	2	4029
Biognosys_iRT	LFLQFGAQGSPFLK	3	y7	1	control	3	4761
Biognosys_iRT	LFLQFGAQGSPFLK	3	y7	1	infected24h	3	5632
Biognosys_iRT	LFLQFGAQGSPFLK	3	y7	1	infected48h	3	3607
Biognosys_iRT	LFLQFGAQGSPFLK	3	y7	1	infected96h	3	7034
Biognosys_iRT	LFLQFGAQGSPFLK	3	y6	1	control	1	18704
Biognosys_iRT	LFLQFGAQGSPFLK	3	y6	1	infected24h	1	13481
Biognosys_iRT	LFLQFGAQGSPFLK	3	y6	1	infected48h	1	21725
Biognosys_iRT	LFLQFGAQGSPFLK	3	y6	1	infected96h	1	10538
Biognosys_iRT	LFLQFGAQGSPFLK	3	y6	1	control	2	12928
Biognosys_iRT	LFLQFGAQGSPFLK	3	y6	1	infected24h	2	8352
Biognosys_iRT	LFLQFGAQGSPFLK	3	y6	1	infected48h	2	19576
Biognosys_iRT	LFLQFGAQGSPFLK	3	y6	1	infected96h	2	20418
Biognosys_iRT	LFLQFGAQGSPFLK	3	y6	1	control	3	16142
Biognosys_iRT	LFLQFGAQGSPFLK	3	y6	1	infected24h	3	21537
Biognosys_iRT	LFLQFGAQGSPFLK	3	y6	1	infected48h	3	17771
Biognosys_iRT	LFLQFGAQGSPFLK	3	y6	1	infected96h	3	25740
Biognosys_iRT	LFLQFGAQGSPFLK	3	b3	1	control	1	3734
Biognosys_iRT	LFLQFGAQGSPFLK	3	b3	1	infected24h	1	1169
Biognosys_iRT	LFLQFGAQGSPFLK	3	b3	1	infected48h	1	2166
Biognosys_iRT	LFLQFGAQGSPFLK	3	b3	1	infected96h	1	1602
Biognosys_iRT	LFLQFGAQGSPFLK	3	b3	1	control	2	1637
Biognosys_iRT	LFLQFGAQGSPFLK	3	b3	1	infected24h	2	1314
Biognosys_iRT	LFLQFGAQGSPFLK	3	b3	1	infected48h	2	1906
Biognosys_iRT	LFLQFGAQGSPFLK	3	b3	1	infected96h	2	2877
Biognosys_iRT	LFLQFGAQGSPFLK	3	b3	1	control	3	2297
Biognosys_iRT	LFLQFGAQGSPFLK	3	b3	1	infected24h	3	3951
Biognosys_iRT	LFLQFGAQGSPFLK	3	b3	1	infected48h	3	2040
Biognosys_iRT	LFLQFGAQGSPFLK	3	b3	1	infected96h	3	3555
Biognosys_iRT	LFLQFGAQGSPFLK	3	b6	1	control	1	4737
Biognosys_iRT	LFLQFGAQGSPFLK	3	b6	1	infected24h	1	2937
Biognosys_iRT	LFLQFGAQGSPFLK	3	b6	1	infected48h	1	6027
Biognosys_iRT	LFLQFGAQGSPFLK	3	b6	1	infected96h	1	1830
Biognosys_iRT	LFLQFGAQGSPFLK	3	b6	1	control	2	3804
Biognosys_iRT	LFLQFGAQGSPFLK	3	b6	1	infected24h	2	2684
Biognosys_iRT	LFLQFGAQGSPFLK	3	b6	1	infected48h	2	4837
Biognosys_iRT	LFLQFGAQGSPFLK	3	b6	1	infected96h	2	4955
Biognosys_iRT	LFLQFGAQGSPFLK	3	b6	1	control	3	5002
Biognosys_iRT	LFLQFGAQGSPFLK	3	b6	1	infected24h	3	3105
Biognosys_iRT	LFLQFGAQGSPFLK	3	b6	1	infected48h	3	3608
Biognosys_iRT	LFLQFGAQGSPFLK	3	b6	1	infected96h	3	7696
Biognosys_iRT	LFLQFGAQGSPFLK	3	b7	2	control	1	7438
Biognosys_iRT	LFLQFGAQGSPFLK	3	b7	2	infected24h	1	5611
Biognosys_iRT	LFLQFGAQGSPFLK	3	b7	2	infected48h	1	4396
Biognosys_iRT	LFLQFGAQGSPFLK	3	b7	2	infected96h	1	2253
Biognosys_iRT	LFLQFGAQGSPFLK	3	b7	2	control	2	3235
Biognosys_iRT	LFLQFGAQGSPFLK	3	b7	2	infected24h	2	1693
Biognosys_iRT	LFLQFGAQGSPFLK	3	b7	2	infected48h	2	3525
Biognosys_iRT	LFLQFGAQGSPFLK	3	b7	2	infected96h	2	5954
Biognosys_iRT	LFLQFGAQGSPFLK	3	b7	2	control	3	5205
Biognosys_iRT	LFLQFGAQGSPFLK	3	b7	2	infected24h	3	7335
Biognosys_iRT	LFLQFGAQGSPFLK	3	b7	2	infected48h	3	4914
Biognosys_iRT	LFLQFGAQGSPFLK	3	b7	2	infected96h	3	6580
Biognosys_iRT	TPVISGGPYEYR	2	y10	1	control	1	13622
Biognosys_iRT	TPVISGGPYEYR	2	y10	1	infected24h	1	8404
Biognosys_iRT	TPVISGGPYEYR	2	y10	1	infected48h	1	8119
Biognosys_iRT	TPVISGGPYEYR	2	y10	1	infected96h	1	14926
Biognosys_iRT	TPVISGGPYEYR	2	y10	1	control	2	10425
Biognosys_iRT	TPVISGGPYEYR	2	y10	1	infected24h	2	11057
Biognosys_iRT	TPVISGGPYEYR	2	y10	1	infected48h	2	8303
Biognosys_iRT	TPVISGGPYEYR	2	y10	1	infected96h	2	14871
Biognosys_iRT	TPVISGGPYEYR	2	y10	1	control	3	15861
Biognosys_iRT	TPVISGGPYEYR	2	y10	1	infected24h	3	13997
Biognosys_iRT	TPVISGGPYEYR	2	y10	1	infected48h	3	16892
Biognosys_iRT	TPVISGGPYEYR	2	y10	1	infected96h	3	12743
Biognosys_iRT	TPVISGGPYEYR	2	y9	1	control	1	24766
Biognosys_iRT	TPVISGGPYEYR	2	y9	1	infected24h	1	24615
Biognosys_iRT	TPVISGGPYEYR	2	y9	1	infected48h	1	19577
Biognosys_iRT	TPVISGGPYEYR	2	y9	1	infected96h	1	35897
Biognosys_iRT	TPVISGGPYEYR	2	y9	1	control	2	27611
Biognosys_iRT	TPVISGGPYEYR	2	y9	1	infected24h	2	24100
Biognosys_iRT	TPVISGGPYEYR	2	y9	1	infected48h	2	20822
Biognosys_iRT	TPVISGGPYEYR	2	y9	1	infected96h	2	37046
Biognosys_iRT	TPVISGGPYEYR	2	y9	1	control	3	29875
Biognosys_iRT	TPVISGGPYEYR	2	y9	1	infected24h	3	39501
Biognosys_iRT	TPVISGGPYEYR	2	y9	1	infected48h	3	45887
Biognosys_iRT	TPVISGGPYEYR	2	y9	1	infected96h	3	26531
Biognosys_iRT	TPVISGGPYEYR	2	y8	1	control	1	39138
Biognosys_iRT	TPVISGGPYEYR	2	y8	1	infected24h	1	36147
Biognosys_iRT	TPVISGGPYEYR	2	y8	1	infected48h	1	30040
Biognosys_iRT	TPVISGGPYEYR	2	y8	1	infected96h	1	53377
Biognosys_iRT	TPVISGGPYEYR	2	y8	1	control	2	30446
Biognosys_iRT	TPVISGGPYEYR	2	y8	1	infected24h	2	38728
Biognosys_iRT	TPVISGGPYEYR	2	y8	1	infected48h	2	32659
Biognosys_iRT	TPVISGGPYEYR	2	y8	1	infected96h	2	59929
Biognosys_iRT	TPVISGGPYEYR	2	y8	1	control	3	54761
Biognosys_iRT	TPVISGGPYEYR	2	y8	1	infected24h	3	96144
Biognosys_iRT	TPVISGGPYEYR	2	y8	1	infected48h	3	94400
Biognosys_iRT	TPVISGGPYEYR	2	y8	1	infected96h	3	53268
Biognosys_iRT	TPVISGGPYEYR	2	y7	1	control	1	14336
Biognosys_iRT	TPVISGGPYEYR	2	y7	1	infected24h	1	12262
Biognosys_iRT	TPVISGGPYEYR	2	y7	1	infected48h	1	13945
Biognosys_iRT	TPVISGGPYEYR	2	y7	1	infected96h	1	23028
Biognosys_iRT	TPVISGGPYEYR	2	y7	1	control	2	33811
Biognosys_iRT	TPVISGGPYEYR	2	y7	1	infected24h	2	15133
Biognosys_iRT	TPVISGGPYEYR	2	y7	1	infected48h	2	13281
Biognosys_iRT	TPVISGGPYEYR	2	y7	1	infected96h	2	19310
Biognosys_iRT	TPVISGGPYEYR	2	y7	1	control	3	27438
Biognosys_iRT	TPVISGGPYEYR	2	y7	1	infected24h	3	21152
Biognosys_iRT	TPVISGGPYEYR	2	y7	1	infected48h	3	26247
Biognosys_iRT	TPVISGGPYEYR	2	y7	1	infected96h	3	23975
Biognosys_iRT	TPVISGGPYEYR	2	y6	1	control	1	17190
Biognosys_iRT	TPVISGGPYEYR	2	y6	1	infected24h	1	5439
Biognosys_iRT	TPVISGGPYEYR	2	y6	1	infected48h	1	3239
Biognosys_iRT	TPVISGGPYEYR	2	y6	1	infected96h	1	15117
Biognosys_iRT	TPVISGGPYEYR	2	y6	1	control	2	16311
Biognosys_iRT	TPVISGGPYEYR	2	y6	1	infected24h	2	4192
Biognosys_iRT	TPVISGGPYEYR	2	y6	1	infected48h	2	8137
Biognosys_iRT	TPVISGGPYEYR	2	y6	1	infected96h	2	5032
Biognosys_iRT	TPVISGGPYEYR	2	y6	1	control	3	20576
Biognosys_iRT	TPVISGGPYEYR	2	y6	1	infected24h	3	9224
Biognosys_iRT	TPVISGGPYEYR	2	y6	1	infected48h	3	7339
Biognosys_iRT	TPVISGGPYEYR	2	y6	1	infected96h	3	3226
Biognosys_iRT	TPVISGGPYEYR	2	b4	1	control	1	6024
Biognosys_iRT	TPVISGGPYEYR	2	b4	1	infected24h	1	5364
Biognosys_iRT	TPVISGGPYEYR	2	b4	1	infected48h	1	7739
Biognosys_iRT	TPVISGGPYEYR	2	b4	1	infected96h	1	10131
Biognosys_iRT	TPVISGGPYEYR	2	b4	1	control	2	7025
Biognosys_iRT	TPVISGGPYEYR	2	b4	1	infected24h	2	4937
Biognosys_iRT	TPVISGGPYEYR	2	b4	1	infected48h	2	6974
Biognosys_iRT	TPVISGGPYEYR	2	b4	1	infected96h	2	8155
Biognosys_iRT	TPVISGGPYEYR	2	b4	1	control	3	6774
Biognosys_iRT	TPVISGGPYEYR	2	b4	1	infected24h	3	8956
Biognosys_iRT	TPVISGGPYEYR	2	b4	1	infected48h	3	9738
Biognosys_iRT	TPVISGGPYEYR	2	b4	1	infected96h	3	5831
Biognosys_iRT	TPVITGAPYEYR	2	y10	1	control	1	201875
Biognosys_iRT	TPVITGAPYEYR	2	y10	1	infected24h	1	193422
Biognosys_iRT	TPVITGAPYEYR	2	y10	1	infected48h	1	175284
Biognosys_iRT	TPVITGAPYEYR	2	y10	1	infected96h	1	206801
Biognosys_iRT	TPVITGAPYEYR	2	y10	1	control	2	198799
Biognosys_iRT	TPVITGAPYEYR	2	y10	1	infected24h	2	99452
Biognosys_iRT	TPVITGAPYEYR	2	y10	1	infected48h	2	153236
Biognosys_iRT	TPVITGAPYEYR	2	y10	1	infected96h	2	171900
Biognosys_iRT	TPVITGAPYEYR	2	y10	1	control	3	160029
Biognosys_iRT	TPVITGAPYEYR	2	y10	1	infected24h	3	179985
Biognosys_iRT	TPVITGAPYEYR	2	y10	1	infected48h	3	213845
Biognosys_iRT	TPVITGAPYEYR	2	y10	1	infected96h	3	201914
Biognosys_iRT	TPVITGAPYEYR	2	y9	1	control	1	519068
Biognosys_iRT	TPVITGAPYEYR	2	y9	1	infected24h	1	509120
Biognosys_iRT	TPVITGAPYEYR	2	y9	1	infected48h	1	448277
Biognosys_iRT	TPVITGAPYEYR	2	y9	1	infected96h	1	539601
Biognosys_iRT	TPVITGAPYEYR	2	y9	1	control	2	482968
Biognosys_iRT	TPVITGAPYEYR	2	y9	1	infected24h	2	250862
Biognosys_iRT	TPVITGAPYEYR	2	y9	1	infected48h	2	391714
Biognosys_iRT	TPVITGAPYEYR	2	y9	1	infected96h	2	435916
Biognosys_iRT	TPVITGAPYEYR	2	y9	1	control	3	408699
Biognosys_iRT	TPVITGAPYEYR	2	y9	1	infected24h	3	450322
Biognosys_iRT	TPVITGAPYEYR	2	y9	1	infected48h	3	553409
Biognosys_iRT	TPVITGAPYEYR	2	y9	1	infected96h	3	509527
Biognosys_iRT	TPVITGAPYEYR	2	y8	1	control	1	923074
Biognosys_iRT	TPVITGAPYEYR	2	y8	1	infected24h	1	892916
Biognosys_iRT	TPVITGAPYEYR	2	y8	1	infected48h	1	796028
Biognosys_iRT	TPVITGAPYEYR	2	y8	1	infected96h	1	948043
Biognosys_iRT	TPVITGAPYEYR	2	y8	1	control	2	859689
Biognosys_iRT	TPVITGAPYEYR	2	y8	1	infected24h	2	423900
Biognosys_iRT	TPVITGAPYEYR	2	y8	1	infected48h	2	675683
Biognosys_iRT	TPVITGAPYEYR	2	y8	1	infected96h	2	747948
Biognosys_iRT	TPVITGAPYEYR	2	y8	1	control	3	702688
Biognosys_iRT	TPVITGAPYEYR	2	y8	1	infected24h	3	792297
Biognosys_iRT	TPVITGAPYEYR	2	y8	1	infected48h	3	981062
Biognosys_iRT	TPVITGAPYEYR	2	y8	1	infected96h	3	884921
Biognosys_iRT	TPVITGAPYEYR	2	y7	1	control	1	495789
Biognosys_iRT	TPVITGAPYEYR	2	y7	1	infected24h	1	492305
Biognosys_iRT	TPVITGAPYEYR	2	y7	1	infected48h	1	417762
Biognosys_iRT	TPVITGAPYEYR	2	y7	1	infected96h	1	512597
Biognosys_iRT	TPVITGAPYEYR	2	y7	1	control	2	458229
Biognosys_iRT	TPVITGAPYEYR	2	y7	1	infected24h	2	226313
Biognosys_iRT	TPVITGAPYEYR	2	y7	1	infected48h	2	359586
Biognosys_iRT	TPVITGAPYEYR	2	y7	1	infected96h	2	401848
Biognosys_iRT	TPVITGAPYEYR	2	y7	1	control	3	379081
Biognosys_iRT	TPVITGAPYEYR	2	y7	1	infected24h	3	431842
Biognosys_iRT	TPVITGAPYEYR	2	y7	1	infected48h	3	535468
Biognosys_iRT	TPVITGAPYEYR	2	y7	1	infected96h	3	479505
Biognosys_iRT	TPVITGAPYEYR	2	y5	1	control	1	326211
Biognosys_iRT	TPVITGAPYEYR	2	y5	1	infected24h	1	331115
Biognosys_iRT	TPVITGAPYEYR	2	y5	1	infected48h	1	278333
Biognosys_iRT	TPVITGAPYEYR	2	y5	1	infected96h	1	327020
Biognosys_iRT	TPVITGAPYEYR	2	y5	1	control	2	286755
Biognosys_iRT	TPVITGAPYEYR	2	y5	1	infected24h	2	157064
Biognosys_iRT	TPVITGAPYEYR	2	y5	1	infected48h	2	231964
[truncated: 36,017 more rows]
