# Supplementary material for: Differential Protein Expression in the Hemolymph of Bithynia siamensis goniomphalos Infected with Opisthorchis viverrini
Source: PLoS Negl Trop Dis. 2016 Nov 28;10(11):e0005104. doi: 10.1371/journal.pntd.0005104 (PMC5125571; doi:10.1371/journal.pntd.0005104)
Supplement: S2 Table — The table includes the following columns: protein identifier based on the transcriptome previously published [35], peptide sequence identified, the precursor charge, the fragment ion, product charge, the condition (time point studied), bioreplicate (biological replicate in which the peptide was identified), and area (intensity measurement used for quantification purposes). (XLSX) [file pntd.0005104.s002.xlsx]

## Sheet: S2 Table .csv
Protein identifier	PeptideSequence	PrecursorCharge	FragmentIon	ProductCharge	Condition	BioReplicate	Intensity
Unigene11522_H1	VLELPYGTDGR	2	y7	1	0h	1	5717457
CL8458.Contig2_H1	AYFPFLPGASEGDIK	2	y9	1	48h	1	5599458
Unigene65930_H1	IFAIWQALQK	2	y8	1	48h	1	5273889
Unigene65930_H1	IFAIWQALQK	2	y6	1	48h	1	5209397
Unigene11522_H1	VLELPYGTDGR	2	y7	1	96h	2	4332206
CL8458.Contig2_H1	AYFPFLPGASEGDIK	2	y9	1	0h	1	4249921
CL8458.Contig2_H1	AYFPFLPGASEGDIK	2	y9	1	48h	2	4177992
Unigene11522_H1	VLELPYGTDGR	2	y7	1	24h	3	4103596
CL8458.Contig5_H1	LFALLFAK	2	y6	1	48h	1	4053118
Unigene11522_H1	VLELPYGTDGR	2	y7	1	24h	1	3949269
Unigene65930_H1	IFAIWQALQK	2	y8	1	24h	1	3564407
CL8458.Contig2_H1	AYFPFLPGASEGDIK	2	y9	1	24h	1	3514918
Unigene11522_H1	VLELPYGTDGR	2	y7	1	96h	1	3487728
Unigene65930_H1	IFAIWQALQK	2	y6	1	24h	1	3442195
Unigene11522_H1	VLELPYGTDGR	2	y7	1	24h	2	3419411
Unigene11522_H1	VLELPYGTDGR	2	y7	1	48h	3	3311206
CL8458.Contig2_H1	AYFPFLPGASEGDIK	2	y9	1	24h	3	3217623
Unigene11522_H1	VLELPYGTDGR	2	y7	1	0h	3	3208767
CL8458.Contig2_H1	AYFPFLPGASEGDIK	2	y9	1	0h	3	3198840
Unigene11522_H1	VLELPYGTDGR	2	y7	1	0h	2	3126150
CL8458.Contig2_H1	AYFPFLPGASEGDIK	2	y9	1	96h	1	2976304
CL8458.Contig5_H1	LFALLFAK	2	y6	1	48h	2	2941774
CL8458.Contig2_H1	AYFPFLPGASEGDIK	2	y9	1	96h	2	2850176
Unigene65930_H1	IFAIWQALQK	2	y8	1	24h	3	2792763
Unigene65930_H1	IFAIWQALQK	2	y6	1	24h	3	2665039
Unigene30320_H1	LLTVQFER	2	y6	1	24h	1	2609591
Unigene10170_H1	NLESLSEGEVESLK	2	y9	1	24h	3	2593745
Unigene30320_H1	LLTVQFER	2	y6	1	48h	1	2526611
Unigene11522_H1	VLELPYGTDGR	2	b3	1	0h	1	2508949
Unigene58881_H1	GKIPNLNIYTSR	3	y4	1	24h	3	2497101
Unigene11522_H1	VLELPYGTDGR	2	y7	1	48h	2	2420304
CL7906.Contig5_H1	KLGLPLTYANFDLEVK	3	b8	1	48h	1	2325548
CL8458.Contig5_H1	LFALLFAK	2	y6	1	24h	1	2314034
Unigene65930_H1	IFAIWQALQK	2	y7	1	48h	1	2197155
Unigene58881_H1	GKIPNLNIYTSR	3	y4	1	24h	1	2171163
Unigene11522_H1	VLELPYGTDGR	2	y7	1	48h	1	2099103
Unigene45790_H1	DALNIETAIK	2	y5	1	0h	1	2095096
CL8458.Contig5_H1	LFALLFAK	2	y6	1	0h	1	2090344
CL40281.Contig2_H1	GDELFSYLK	2	y5	1	24h	3	2083460
CL8458.Contig2_H1	AYFPFLPGASEGDIK	2	y9	1	0h	2	2050584
CL4145.Contig12_H1	ETGEHLVNVFR	3	y5	1	24h	3	1952358
Unigene30319_H1	VFAGFALR	2	y6	1	24h	3	1951628
CL8458.Contig2_H1	AYFPFLPGASEGDIK	2	y9	1	48h	3	1937382
Unigene65930_H1	IFAIWQALQK	2	y8	1	0h	1	1849029
CL8458.Contig5_H1	LFALLFAK	2	y6	1	96h	1	1834526
Unigene58881_H1	GKIPNLNIYTSR	3	y4	1	48h	1	1807049
CL8458.Contig2_H1	AYFPFLPGASEGDIK	2	y9	1	24h	2	1779441
Unigene65930_H1	IFAIWQALQK	2	y6	1	0h	1	1779167
Unigene11522_H1	VLELPYGTDGR	2	b3	1	24h	1	1721513
CL7906.Contig2_H1	ALPSLFTDPFGNNPFK	2	y8	1	48h	1	1701498
Unigene11522_H1	VLELPYGTDGR	2	b3	1	96h	2	1696325
Unigene11522_H1	VLELPYGTDGR	2	b3	1	24h	3	1651048
Unigene58881_H1	GKIPNLNIYTSR	3	y3	1	24h	3	1637921
Unigene65233_H1	LYTVQFEDALR	2	y7	1	48h	1	1568767
Unigene65233_H1	LYTVQFEDALR	2	y7	1	24h	3	1541729
Unigene58881_H1	GKIPNLNIYTSR	3	y4	1	0h	1	1530484
CL7906.Contig4_H1	QGVSASQPFNFQISVTK	3	y10	2	0h	1	1517853
CL7906.Contig5_H1	KLGLPLTYANFDLEVK	3	b8	1	24h	1	1501846
CL7906.Contig2_H1	TFHISGVNQDITR	3	y4	1	24h	3	1497442
CL8458.Contig5_H1	LFALLFAK	2	y6	1	24h	2	1485795
Unigene68370_H1	IWAIWQK	2	y5	1	0h	1	1463899
CL40281.Contig3_H1	TLEPFDRDINPFALTK	3	y13	2	48h	1	1458689
CL5308.Contig5_H1	SHASYGFPPVLSK	3	y6	1	0h	1	1452966
Unigene65930_H1	IFAIWQALQK	2	y7	1	24h	1	1437506
Unigene11522_H1	VLELPYGTDGR	2	b3	1	96h	1	1417074
Unigene68370_H1	IWAIWQK	2	y5	1	24h	3	1394252
CL7490.Contig16_H1	LQIYALPSSDDSK	2	y7	1	0h	1	1392923
Unigene65930_H1	IFAIWQALQK	2	y4	1	48h	1	1392363
Unigene58881_H1	QEINPFFR	2	y4	1	48h	1	1388270
Unigene11522_H1	VLELPYGTDGR	2	b3	1	24h	2	1348734
CL8458.Contig5_H1	LFALLFAK	2	y6	1	24h	3	1323424
Unigene58881_H1	GKIPNLNIYTSR	3	y3	1	24h	1	1311812
CL7906.Contig2_H1	TFHISGVNQDITR	3	y4	1	24h	1	1294007
Unigene11522_H1	VLELPYGTDGR	2	b3	1	48h	3	1268984
CL5308.Contig5_H1	SHASYGFPPVLSK	3	y6	1	48h	1	1259987
Unigene65233_H1	LYTVQFEDALRR	3	y10	2	48h	1	1241754
CL39031.Contig5_H1	LNLFLGR	2	y5	1	96h	2	1227889
CL8458.Contig5_H1	LFALLFAK	2	y7	1	48h	1	1227266
Unigene65233_H1	LYTVQFEDALR	2	y6	1	48h	1	1226769
Unigene58881_H1	QEINPFFR	2	y5	1	48h	1	1212365
Unigene11522_H1	VLELPYGTDGR	2	b3	1	0h	2	1202853
CL39031.Contig3_H1	VDRPFLLVLR	3	y4	1	96h	1	1199629
Unigene11522_H1	VLELPYGTDGR	2	b3	1	0h	3	1196821
CL8458.Contig5_H1	LFALLFAK	2	y6	1	0h	2	1190148
Unigene65233_H1	LYTVQFEDALR	2	y6	1	24h	3	1185037
CL40281.Contig3_H1	TLEPFDRDINPFALTK	3	y13	2	24h	1	1171361
CL39031.Contig5_H1	LNLFLGR	2	y5	1	0h	1	1168603
CL40281.Contig3_H1	TLEPFDRDINPFALTK	3	y13	2	24h	3	1161823
Unigene10170_H1	NLESLSEGEVESLK	2	y9	1	24h	1	1161253
Unigene30318_H1	VEITDVLK	2	y6	1	24h	3	1159247
CL7906.Contig5_H1	KLGLPLTYANFDLEVK	3	b8	1	24h	3	1153907
CL39031.Contig3_H1	VDRPFLLVLR	3	y3	1	96h	1	1144122
Unigene30318_H1	VEITDVLK	2	y6	1	48h	3	1121272
Unigene65930_H1	IFAIWQALQK	2	y7	1	24h	3	1111756
Unigene65930_H1	IFAIWQALQK	2	y8	1	48h	3	1111323
CL7906.Contig2_H1	ALPSLFTDPFGNNPFK	2	y8	1	24h	1	1105446
CL7906.Contig2_H1	TFHISGVNQDITR	3	y4	1	48h	1	1098703
Unigene58881_H1	GKIPNLNIYTSR	3	y4	1	48h	3	1091756
CL40281.Contig3_H1	DINPFALTK	2	y7	1	24h	3	1086318
Unigene30320_H1	LLTVQFER	2	y6	1	0h	1	1083380
CL39031.Contig5_H1	LNLFLGR	2	y5	1	0h	2	1078204
CL40281.Contig2_H1	GDELFSYLK	2	y5	1	48h	3	1066794
Unigene11522_H1	VLELPYGTDGR	2	y8	1	0h	1	1061768
CL40281.Contig2_H1	GDELFSYLK	2	y5	1	0h	1	1060674
Unigene58881_H1	GKIPNLNIYTSR	3	y3	1	48h	1	1050528
Unigene68370_H1	IWAIWQK	2	y5	1	48h	1	1049180
CL7490.Contig16_H1	LQIYALPSSDDSK	2	y7	1	96h	1	1044379
Unigene65930_H1	IFAIWQALQK	2	y6	1	48h	3	1040945
CL8458.Contig2_H1	AYFPFLPGASEGDIK	2	y12	2	48h	1	1026863
CL7906.Contig2_H1	TFHISGVNQDITR	3	y4	1	0h	1	1023403
CL40281.Contig3_H1	DINPFALTK	2	y6	1	24h	3	1021829
CL39031.Contig5_H1	LNLFLGR	2	y5	1	24h	2	1019902
CL4145.Contig20_H1	GTLEVTLLNPK	2	y6	1	24h	3	1010152
Unigene180_H1	FADENFLLK	2	y7	1	0h	1	1009372
Biognosys_iRT	TPVITGAPYEYR	2	y8	1	24h	3	1004961
CL39031.Contig5_H1	LNLFLGR	2	y5	1	0h	3	995774
Unigene30319_H1	VFAGFALR	2	y6	1	48h	3	992077
CL40281.Contig2_H1	GDELFSYLK	2	y5	1	48h	1	990004
Biognosys_iRT	TPVITGAPYEYR	2	y8	1	24h	2	989708
CL5308.Contig5_H1	SHASYGFPPVLSK	3	y6	1	96h	2	984972
Unigene11522_H1	VLELPYGTDGR	2	b3	1	48h	2	975629
Biognosys_iRT	TPVITGAPYEYR	2	y8	1	0h	1	969729
Unigene10170_H1	NLESLSEGEVESLK	2	y9	1	48h	1	961403
CL40281.Contig2_H1	GDELFSYLK	2	y4	1	24h	3	959219
CL39031.Contig3_H1	VDRPFLLVLR	3	y4	1	48h	1	948010
CL39031.Contig5_H1	LNLFLGR	2	y4	1	96h	2	944549
CL40281.Contig2_H1	GDELFSYLK	2	y6	1	24h	3	943099
Biognosys_iRT	TPVITGAPYEYR	2	y8	1	48h	3	938382
CL8458.Contig5_H1	LFALLFAK	2	y6	1	48h	3	934108
CL8458.Contig2_H1	AYFPFLPGASEGDIK	2	y12	2	0h	1	933163
CL40281.Contig3_H1	TLEPFDRDINPFALTK	3	y14	2	48h	1	932690
CL39031.Contig3_H1	VDRPFLLVLR	3	y3	1	48h	1	928040
CL39031.Contig3_H1	VDRPFLLVLR	3	y4	1	0h	1	924647
CL39270.Contig1_H1	FADENFTLK	2	y8	1	24h	1	916359
Unigene30319_H1	VFAGFALR	2	y6	1	0h	1	915643
CL39031.Contig5_H1	LNLFLGR	2	y5	1	48h	3	911635
CL5308.Contig5_H1	LGYLTFCPTNLGTTLR	2	y9	1	48h	1	910861
Unigene65233_H1	LYTVQFEDALR	2	y7	1	24h	1	909011
Biognosys_iRT	TPVITGAPYEYR	2	y8	1	96h	3	908407
Unigene58881_H1	GKIPNLNIYTSR	3	y3	1	0h	1	903355
CL39031.Contig3_H1	VDRPFLLVLR	3	y3	1	0h	1	902160
Unigene65930_H1	IFAIWQALQK	2	y4	1	24h	1	901174
CL40281.Contig2_H1	GDELFSYLK	2	b3	1	24h	3	899370
Biognosys_iRT	TPVITGAPYEYR	2	y8	1	96h	2	892890
CL5308.Contig5_H1	LAALPEFK	2	y6	1	96h	2	882246
Biognosys_iRT	TPVITGAPYEYR	2	y8	1	0h	3	878593
CL39031.Contig5_H1	LNLFLGR	2	y4	1	0h	1	874062
Unigene180_H1	FADENFLLK	2	y7	1	24h	3	874033
CL5308.Contig5_H1	SHASYGFPPVLSK	3	y6	2	0h	1	869702
CL8458.Contig2_H1	AYFPFLPGASEGDIK	2	y12	2	48h	2	862535
CL40281.Contig1_H1	LFVVQVEDELK	2	y8	1	48h	1	858835
Unigene11522_H1	VLELPYGTDGR	2	b3	1	48h	1	854004
CL7906.Contig2_H1	TFHISGVNQDITR	3	y3	1	24h	1	849739
CL8458.Contig2_H1	AYFPFLPGASEGDIK	2	y10	1	48h	1	848175
Biognosys_iRT	TPVITGAPYEYR	2	y8	1	24h	1	845949
CL8458.Contig2_H1	EVFGSFLEATLGGAATPDVK	3	y5	1	48h	2	842673
Unigene68370_H1	IWAIWQK	2	y5	1	24h	1	841781
CL8458.Contig5_H1	LFALLFAK	2	y7	1	48h	2	840169
CL8458.Contig5_H1	LFALLFAK	2	y6	1	96h	2	836575
CL7906.Contig2_H1	TFHISGVNQDITR	3	y4	1	48h	3	834045
Unigene65233_H1	LYTVQFEDALR	2	y8	1	48h	1	833562
Biognosys_iRT	TPVITGAPYEYR	2	y8	1	0h	2	828985
CL39270.Contig1_H1	FADENFTLK	2	y8	1	48h	1	815263
Unigene65233_H1	LYTVQFEDALR	2	y8	1	24h	3	810002
CL7906.Contig4_H1	QGVSASQPFNFQISVTK	3	y10	2	24h	2	804121
CL39031.Contig5_H1	LNLFLGR	2	y4	1	0h	2	800511
CL7490.Contig16_H1	LQIYALPSSDDSK	2	y7	1	96h	2	792648
Unigene58881_H1	GKIPNLNIYTSR	3	y5	1	24h	3	792035
CL48442.Contig1_H1	AVFPSIVGRPR	3	y9	2	96h	1	788563
CL5308.Contig5_H1	LAALPEFK	2	y6	1	0h	1	787437
Unigene65233_H1	LYTVQFEDALR	2	y7	1	0h	1	782436
Unigene180_H1	FADENFLLK	2	y7	1	96h	2	781189
Unigene65930_H1	IFAIWQALQK	2	y8	1	0h	2	780828
CL7906.Contig2_H1	ALPSLFTDPFGNNPFK	2	y14	2	48h	1	779542
Unigene30318_H1	VEITDVLK	2	y6	1	0h	2	777686
CL7906.Contig4_H1	QGVSASQPFNFQISVTK	3	y10	2	96h	1	769985
Unigene10170_H1	YEITHQLETLGLGLR	3	y5	1	24h	3	766047
CL5308.Contig5_H1	SHASYGFPPVLSK	3	y6	1	24h	2	763211
CL40281.Contig3_H1	TLEPFDRDINPFALTK	3	y14	2	24h	3	760224
CL39031.Contig3_H1	VDRPFLLVLR	3	y9	2	96h	1	758038
CL39031.Contig5_H1	LNLFLGR	2	y4	1	24h	2	754291
CL39031.Contig5_H1	LNLFLGR	2	y4	1	0h	3	753327
Biognosys_iRT	GTFIIDPAAVIR	2	y8	1	96h	1	752975
Unigene180_H1	FADENFLLK	2	y7	1	0h	3	746261
CL5308.Contig5_H1	SHASYGFPPVLSK	3	y6	2	48h	1	745082
CL7490.Contig16_H1	LQIYALPSSDDSK	2	y7	1	0h	3	743099
CL8129.Contig12_H1	VFSNSPAEGELQR	2	y9	1	24h	3	742617
Unigene11522_H1	VLELPYGTDGR	2	y8	1	24h	1	734614
Unigene65930_H1	IFAIWQALQK	2	y6	1	0h	2	733772
Biognosys_iRT	TPVITGAPYEYR	2	y8	1	96h	1	732033
CL7906.Contig4_H1	QGVSASQPFNFQISVTK	3	y10	2	0h	2	731839
CL5308.Contig5_H1	SHASYGFPPVLSK	3	y5	1	0h	1	731398
Unigene11522_H1	VLELPYGTDGR	2	y8	1	24h	3	725880
CL40281.Contig2_H1	GDELFSYLK	2	y5	1	24h	1	725440
CL39031.Contig5_H1	LNLFLGR	2	y3	1	96h	2	724345
CL40281.Contig3_H1	TLEPFDRDINPFALTK	3	y14	2	24h	1	721795
CL8458.Contig2_H1	AYFPFLPGASEGDIK	2	y12	2	24h	3	721794
Unigene58881_H1	GKIPNLNIYTSR	3	y5	1	24h	1	721684
Unigene30318_H1	VEITDVLK	2	y6	1	0h	1	719773
CL7490.Contig16_H1	LQIYALPSSDDSK	2	y7	1	24h	3	719270
CL5308.Contig5_H1	SHASYGFPPVLSK	3	b6	1	0h	1	719052
Unigene11522_H1	VLELPYGTDGR	2	y8	1	96h	2	718204
CL7906.Contig5_H1	KLGLPLTYANFDLEVK	3	b8	1	0h	1	716863
Unigene65930_H1	IFAIWQALQK	2	y7	1	0h	1	712468
CL5308.Contig5_H1	SHASYGFPPVLSK	3	y6	1	96h	1	711932
Biognosys_iRT	GTFIIDPAAVIR	2	y8	1	48h	2	709966
CL40281.Contig1_H1	LFVVQVEDELK	2	y8	1	24h	1	702802
Unigene30318_H1	TNPFYSANIAFK	2	y7	1	24h	3	702345
CL7906.Contig2_H1	TFHISGVNQDITR	3	b7	1	24h	1	701599
CL8458.Contig2_H1	AYFPFLPGASEGDIK	2	y12	2	24h	1	701125
CL8458.Contig5_H1	LFALLFAK	2	y5	1	48h	1	700669
CL5308.Contig5_H1	LAALPEFK	2	y6	1	24h	2	698237
Unigene414_H1	SLDDFLQAWK	2	y2	1	48h	1	697892
Unigene65233_H1	LYTVQFEDALRR	3	y11	2	48h	1	695664
Unigene65233_H1	LYTVQFEDALR	2	y6	1	24h	1	692526
Unigene180_H1	FADENFLLK	2	y7	1	48h	3	688081
Unigene180_H1	FADENFLLK	2	y7	1	48h	2	686728
Unigene58881_H1	GKIPNLNIYTSR	3	y3	1	48h	3	686155
CL39031.Contig5_H1	LNLFLGR	2	y3	1	0h	1	684703
CL39031.Contig5_H1	LNLFLGR	2	y4	1	48h	3	683764
CL7906.Contig2_H1	TFHISGVNQDITR	3	y3	1	48h	1	683698
CL5308.Contig5_H1	SHASYGFPPVLSK	3	y6	1	0h	3	683598
CL8458.Contig2_H1	AYFPFLPGASEGDIK	2	y12	2	0h	3	682996
Biognosys_iRT	GTFIIDPAAVIR	2	y8	1	24h	1	682423
Unigene30320_H1	GAQVGVPYWDWTRPGK	3	y10	2	24h	3	681314
CL7490.Contig16_H1	LQIYALPSSDDSK	2	y7	1	0h	2	677195
CL8458.Contig5_H1	LFALLFAK	2	y7	1	24h	1	676915
CL21394.Contig6_H1	AVYDGTPNLPPAAK	2	y5	1	96h	2	674911
Unigene10170_H1	YEITHQLETLGLGLR	3	y5	1	48h	1	673242
Unigene65930_H1	IFAIWQALQK	2	y4	1	24h	3	670413
Unigene65233_H1	LYTVQFEDALR	2	y7	1	48h	3	668528
CL40281.Contig1_H1	LFVVQVEDELK	2	y8	1	24h	3	667013
CL7906.Contig2_H1	TFHISGVNQDITR	3	y3	1	0h	1	664780
CL4145.Contig20_H1	GTLEVTLLNPK	2	y6	1	48h	1	663485
Unigene11522_H1	VLELPYGTDGR	2	y7	1	96h	3	661306
CL40281.Contig3_H1	DINPFALTK	2	y7	1	48h	3	650025
CL21394.Contig6_H1	AVYDGTPNLPPAAK	2	y8	1	96h	2	649711
Unigene180_H1	FADENFLLK	2	y7	1	24h	2	649289
CL7490.Contig16_H1	LQIYALPSSDDSK	2	y7	1	24h	2	648730
CL7906.Contig4_H1	QGVSASQPFNFQISVTK	3	y10	2	96h	2	644013
Biognosys_iRT	TPVITGAPYEYR	2	y8	1	48h	1	643374
CL8458.Contig5_H1	LFALLFAK	2	y3	1	48h	1	642921
CL8458.Contig2_H1	AYFPFLPGASEGDIK	2	y12	2	96h	2	636803
CL5308.Contig5_H1	SHASYGFPPVLSK	3	y6	1	0h	2	635261
Unigene30320_H1	LLTVQFER	2	y6	1	96h	1	635053
Biognosys_iRT	GTFIIDPAAVIR	2	y8	1	48h	3	631722
Unigene30318_H1	VEITDVLK	2	y6	1	0h	3	630233
Biognosys_iRT	GTFIIDPAAVIR	2	y8	1	24h	3	629254
Biognosys_iRT	GTFIIDPAAVIR	2	y8	1	48h	1	624894
Biognosys_iRT	GTFIIDPAAVIR	2	y8	1	0h	3	622260
CL39031.Contig5_H1	LNLFLGR	2	y5	1	24h	3	622125
Unigene10170_H1	YEITHQLETLGLGLR	3	y5	1	24h	1	620882
CL5308.Contig5_H1	LAALPEFK	2	y6	1	0h	2	620735
CL39031.Contig3_H1	VDRPFLLVLR	3	y4	1	24h	1	620404
CL14417.Contig1_H1	IVAALPTIK	2	y7	1	0h	1	620092
CL39031.Contig3_H1	VDRPFLLVLR	3	y3	1	24h	1	618691
Biognosys_iRT	GTFIIDPAAVIR	2	y8	1	24h	2	618146
CL40281.Contig3_H1	DINPFALTK	2	y6	1	48h	3	618123
CL39031.Contig5_H1	LNLFLGR	2	y3	1	0h	2	616512
CL7490.Contig16_H1	LQIYALPSSDDSK	2	y7	1	24h	1	615729
CL5308.Contig5_H1	SHASYGFPPVLSK	3	y6	1	48h	3	615046
Unigene30320_H1	GAQVGVPYWDWTRPGK	3	y12	2	24h	3	614000
CL11519.Contig14_H1	FQIAELDAATSR	2	y9	1	24h	3	613912
CL5308.Contig5_H1	SHASYGFPPVLSK	3	y6	1	24h	1	613905
CL5308.Contig5_H1	SHASYGFPPVLSK	3	y6	2	96h	2	613140
CL5308.Contig5_H1	SHASYGFPPVLSK	3	b7	1	0h	1	610285
CL40281.Contig3_H1	DINPFALTK	2	y7	1	0h	1	610013
Unigene58881_H1	GKIPNLNIYTSR	3	y5	1	48h	1	607154
Biognosys_iRT	TPVITGAPYEYR	2	y8	1	48h	2	602342
CL5308.Contig5_H1	SHASYGFPPVLSK	3	y5	1	48h	1	602093
CL5308.Contig5_H1	LAALPEFK	2	y4	1	96h	2	601578
CL8458.Contig2_H1	AYFPFLPGASEGDIK	2	y10	1	0h	1	599744
Unigene3793_H1	TFQPASNLAFEAAR	2	y9	1	24h	1	598484
CL40281.Contig3_H1	DINPFALTK	2	y7	1	48h	1	595870
Biognosys_iRT	GTFIIDPAAVIR	2	y7	1	24h	1	595315
Biognosys_iRT	GTFIIDPAAVIR	2	y7	1	96h	1	593983
Unigene32601_H1	GYIDFENGYTVR	2	y5	1	24h	3	592330
CL445.Contig3_H1	EFLVQSADLWEGR	2	y8	1	48h	1	591056
CL7906.Contig4_H1	QGVSASQPFNFQISVTK	3	y10	2	0h	3	590972
Unigene65233_H1	LYTVQFEDALRR	3	y10	2	24h	1	589951
Unigene11522_H1	VLELPYGTDGR	2	y8	1	96h	1	588027
CL40281.Contig1_H1	LFVVQVEDELK	2	y7	1	48h	1	587601
Unigene65930_H1	IFAIWQALQK	2	y8	1	0h	3	586588
CL39031.Contig5_H1	LNLFLGR	2	y3	1	24h	2	585501
CL8458.Contig5_H1	LFALLFAK	2	y7	1	0h	1	584585
CL40281.Contig3_H1	DINPFALTK	2	y6	1	48h	1	581776
CL8458.Contig5_H1	LFALLFAK	2	y4	1	48h	1	577971
Unigene30319_H1	VFAGFALR	2	y5	1	24h	3	577895
Biognosys_iRT	GTFIIDPAAVIR	2	y7	1	48h	2	577594
CL8458.Contig2_H1	AYFPFLPGASEGDIK	2	y10	1	48h	2	577132
CL7906.Contig2_H1	TFHISGVNQDITR	3	b7	1	48h	1	576038
Unigene11522_H1	VLELPYGTDGR	2	y8	1	24h	2	575489
CL8458.Contig2_H1	AYFPFLPGASEGDIK	2	y12	2	96h	1	574165
CL39031.Contig5_H1	LNLFLGR	2	y3	1	0h	3	573606
Unigene65233_H1	LYTVQFEDALR	2	y6	1	0h	1	573301
Unigene30317_H1	EDHVYANFLLK	3	y5	1	48h	1	571344
CL393.Contig16_H1	VINFQIETK	2	y7	1	24h	3	570230
Unigene11522_H1	VLELPYGTDGR	2	y8	1	48h	3	569218
CL7490.Contig16_H1	LQIYALPSSDDSK	2	y7	1	48h	3	566755
CL393.Contig20_H1	AGYGGLSIVVEGPHR	3	y7	1	48h	3	561426
CL5308.Contig5_H1	LAALPEFK	2	y6	1	0h	3	558625
CL7906.Contig2_H1	ALPSLFTDPFGNNPFK	2	y14	2	24h	1	558531
CL5308.Contig5_H1	LAALPEFK	2	y6	1	48h	3	556626
Unigene10170_H1	NLESLSEGEVESLK	2	y9	1	0h	1	556397
CL40281.Contig3_H1	DINPFALTK	2	y6	1	0h	1	553393
CL8458.Contig5_H1	LFALLFAK	2	y6	1	0h	3	553065
CL7906.Contig2_H1	TFHISGVNQDITR	3	b7	1	0h	1	551453
Biognosys_iRT	GTFIIDPAAVIR	2	y8	1	96h	2	550165
Unigene65930_H1	IFAIWQALQK	2	y6	1	0h	3	548262
Unigene58881_H1	GKIPNLNIYTSR	3	b7	1	24h	3	547616
CL7906.Contig2_H1	TFHISGVNQDITR	3	y3	1	48h	3	542322
CL39031.Contig3_H1	VDRPFLLVLR	3	b6	1	0h	1	538073
CL5308.Contig5_H1	SHASYGFPPVLSK	3	b6	1	96h	2	535042
Biognosys_iRT	GTFIIDPAAVIR	2	y7	1	48h	1	535040
Biognosys_iRT	TPVITGAPYEYR	2	y7	1	24h	3	533504
CL40281.Contig3_H1	TLEPFDRDINPFALTK	3	y13	2	0h	1	532406
CL8458.Contig5_H1	LFALLFAK	2	y7	1	96h	1	529756
CL39031.Contig3_H1	VDRPFLLVLR	3	b6	1	48h	1	528588
CL5308.Contig5_H1	SHASYGFPPVLSK	3	b6	1	48h	1	528074
Unigene30319_H1	VFAGFALR	2	y6	1	24h	1	527028
Unigene11522_H1	VLELPYGTDGR	2	y8	1	0h	3	526980
CL7906.Contig3_H1	ALSEPLEPFNYESVNKDSVTK	3	y17	2	24h	3	526703
Biognosys_iRT	TPVITGAPYEYR	2	y7	1	24h	2	524763
CL40281.Contig1_H1	GLDFGIPYWDWTRPNTK	3	y11	2	48h	1	523882
Unigene10170_H1	NLESLSEGEVESLK	2	b4	1	24h	3	523542
Unigene30320_H1	LLTVQFER	2	y7	1	24h	1	523130
Unigene10170_H1	NLESLSEGEVESLK	2	b3	1	24h	3	522989
CL39031.Contig3_H1	VDRPFLLVLR	3	y3	1	48h	2	522961
CL7906.Contig2_H1	TFHISGVNQDITR	3	y5	1	24h	1	522664
Biognosys_iRT	GTFIIDPAAVIR	2	y7	1	24h	3	522580
Unigene30320_H1	LLTVQFER	2	y7	1	48h	1	522350
CL40281.Contig2_H1	GDELFSYLK	2	y5	1	0h	2	521365
CL39031.Contig3_H1	VDRPFLLVLR	3	y3	1	24h	3	520445
Unigene11522_H1	VLELPYGTDGR	2	y8	1	0h	2	519716
CL39031.Contig5_H1	LNLFLGR	2	y3	1	48h	3	519364
CL1922.Contig1_H1	VFFDITADGQPLGR	2	y9	1	48h	2	518545
CL40281.Contig2_H1	GDELFSYLK	2	y7	1	24h	3	518200
CL5308.Contig5_H1	LAALPEFK	2	y4	1	0h	1	517648
Unigene58881_H1	GKIPNLNIYTSR	3	y4	1	0h	3	510851
CL39031.Contig3_H1	VDRPFLLVLR	3	y4	1	48h	2	509050
CL7490.Contig7_H1	DGCYLWEPLNLR	2	y7	1	96h	1	507484
CL39031.Contig3_H1	VDRPFLLVLR	3	y4	1	24h	3	507404
CL5308.Contig5_H1	SHASYGFPPVLSK	3	y5	1	96h	2	506218
CL39031.Contig3_H1	VDRPFLLVLR	3	b5	1	48h	1	499492
Biognosys_iRT	GTFIIDPAAVIR	2	y7	1	48h	3	499468
CL393.Contig16_H1	VINFQIETK	2	y4	1	48h	3	498531
Biognosys_iRT	TPVITGAPYEYR	2	y7	1	0h	1	496525
Unigene63900_H1	NLLSVAYK	2	y5	1	96h	2	496440
CL5308.Contig4_H1	GTYYPLLGMDK	2	y7	1	96h	2	495992
CL39031.Contig5_H1	LNLFLGR	2	y6	1	96h	2	495787
CL39031.Contig3_H1	VDRPFLLVLR	3	b5	1	0h	1	493898
Unigene180_H1	FADENFLLK	2	y7	1	96h	1	492552
Unigene65233_H1	LYTVQFEDALR	2	y6	1	48h	3	491958
Biognosys_iRT	TPVITGAPYEYR	2	y7	1	48h	3	491953
Biognosys_iRT	GTFIIDPAAVIR	2	y7	1	24h	2	491901
CL21394.Contig6_H1	AVYDGTPNLPPAAK	2	y5	1	96h	1	491681
Unigene65233_H1	LYTVQFEDALR	2	y8	1	24h	1	489552
Unigene58881_H1	GKIPNLNIYTSR	3	y5	1	0h	1	488537
Biognosys_iRT	TPVITGAPYEYR	2	y7	1	96h	3	487594
CL8458.Contig2_H1	AYFPFLPGASEGDIK	2	y10	1	24h	1	487424
Unigene21935_H1	NVASLSDDEVLTLQSVLR	3	y7	1	48h	1	485837
CL7427.Contig5_H1	TGDGQGLPYNNWR	2	y7	1	24h	3	485824
Biognosys_iRT	GTFIIDPAAVIR	2	y7	1	0h	3	483988
CL445.Contig3_H1	EFLVQSADLWEGR	2	y8	1	96h	1	483124
CL5308.Contig5_H1	SHASYGFPPVLSK	3	b7	1	96h	2	481874
Unigene11522_H1	VLELPYGTDGR	2	y7	2	0h	1	479133
CL34536.Contig3_H1	PVFILNTNLPADK	2	y9	1	24h	3	478030
CL21394.Contig6_H1	AVYDGTPNLPPAAK	2	y8	1	96h	1	477339
CL40281.Contig2_H1	GDELFSYLK	2	y5	1	0h	3	476617
CL40281.Contig2_H1	GDELFSYLK	2	y6	1	0h	1	475651
CL39031.Contig5_H1	LNLFLGR	2	y4	1	24h	3	474943
CL39031.Contig3_H1	VDRPFLLVLR	3	y9	2	48h	1	474770
CL40281.Contig2_H1	GDELFSYLK	2	y4	1	48h	3	474444
Unigene30320_H1	GAQVGVPYWDWTRPGK	3	y10	2	48h	1	473850
CL40281.Contig1_H1	LFVVQVEDELK	2	y7	1	24h	1	473108
CL40281.Contig2_H1	GDELFSYLK	2	y6	1	48h	3	469314
Biognosys_iRT	TPVITGAPYEYR	2	y7	1	0h	3	468946
CL8458.Contig5_H1	LFALLFAK	2	y5	1	48h	2	468007
CL445.Contig3_H1	EFLVQSADLWEGR	2	y8	1	0h	1	467920
CL21394.Contig6_H1	AVYDGTPNLPPAAK	2	y8	1	0h	1	467337
CL7906.Contig2_H1	TFHISGVNQDITR	2	y9	1	24h	1	467111
CL21394.Contig6_H1	AVYDGTPNLPPAAK	2	y5	1	0h	1	466691
Biognosys_iRT	GTFIIDPAAVIR	2	y8	1	0h	1	466010
CL24398.Contig8_H1	VLDWILR	2	y5	1	48h	1	465585
CL40281.Contig2_H1	GDELFSYLK	2	y4	1	0h	1	464780
CL7490.Contig16_H1	LQIYALPSSDDSK	2	y7	1	48h	2	463205
CL40281.Contig1_H1	LFVVQVEDELK	2	b3	1	48h	1	462103
CL5308.Contig5_H1	SHASYGFPPVLSK	3	y6	2	24h	2	461873
Biognosys_iRT	TPVITGAPYEYR	2	y7	1	96h	2	460956
CL5308.Contig5_H1	LAALPEFK	2	y4	1	24h	2	460926
Unigene3793_H1	TFQPASNLAFEAAR	2	y9	1	0h	1	460847
CL39031.Contig5_H1	LNLFLGR	2	y6	1	0h	1	460380
CL7490.Contig16_H1	LQIYALPSSDDSK	2	y9	1	0h	1	459589
Unigene30319_H1	VFAGFALR	2	y6	1	0h	3	458275
Unigene68371_H1	YDDLQFNGLSISQIQR	2	b3	1	48h	1	453340
CL7906.Contig2_H1	TFHISGVNQDITR	3	b7	1	48h	3	453215
Biognosys_iRT	TPVITGAPYEYR	2	y7	1	24h	1	452554
Unigene11522_H1	VLELPYGTDGR	2	y6	1	0h	1	451767
CL40281.Contig2_H1	GDELFSYLK	2	y4	1	48h	1	451651
CL1922.Contig1_H1	VFFDITADGQPLGR	2	y9	1	48h	1	450488
CL280.Contig20_H1	LGIPNNAVSK	2	y6	1	48h	1	449768
CL40281.Contig1_H1	LFVVQVEDELK	2	y7	1	24h	3	448299
Unigene58881_H1	QEINPFFR	2	y6	1	48h	1	445215
CL39031.Contig3_H1	VDRPFLLVLR	3	b6	1	24h	1	445182
Unigene65930_H1	IFAIWQALQK	2	y7	1	48h	3	444753
CL8458.Contig2_H1	AYFPFLPGASEGDIK	2	y10	1	24h	3	443365
Unigene180_H1	FADENFLLK	2	y7	1	48h	1	441373
Unigene58881_H1	GKIPNLNIYTSR	3	y4	1	0h	2	440473
CL5308.Contig5_H1	SHASYGFPPVLSK	3	b7	1	48h	1	437755
Biognosys_iRT	GTFIIDPAAVIR	2	y7	1	96h	2	437618
CL8458.Contig2_H1	AYFPFLPGASEGDIK	2	y12	2	0h	2	437244
CL40281.Contig2_H1	GDELFSYLK	2	b3	1	48h	3	437232
Unigene65233_H1	LYTVQFEDALR	2	y8	1	0h	1	436440
CL4145.Contig20_H1	GTLEVTLLNPK	2	y6	1	48h	3	435208
Biognosys_iRT	GTFIIDPAAVIR	2	y8	1	0h	2	434085
CL40281.Contig3_H1	TLEPFDRDINPFALTK	3	y13	2	48h	3	434064
Biognosys_iRT	TPVITGAPYEYR	2	y7	1	0h	2	433632
CL39031.Contig5_H1	LNLFLGR	2	y6	1	0h	2	432935
CL8458.Contig2_H1	AYFPFLPGASEGDIK	2	y10	1	96h	1	431772
Unigene30320_H1	GAQVGVPYWDWTRPGK	3	y12	2	48h	1	431609
Unigene65930_H1	IFAIWQALQK	2	y4	1	0h	1	430673
CL40281.Contig2_H1	GDELFSYLK	2	y6	1	48h	1	430075
CL40281.Contig2_H1	GDELFSYLK	2	b3	1	0h	1	430020
Unigene58881_H1	GKIPNLNIYTSR	3	y6	1	24h	1	429865
CL39031.Contig3_H1	VDRPFLLVLR	3	b6	1	96h	1	429363
CL8458.Contig2_H1	AYFPFLPGASEGDIK	2	y12	2	48h	3	429118
Unigene30318_H1	VEITDVLK	2	y7	1	48h	3	426792
CL40281.Contig1_H1	LFVVQVEDELK	2	y6	1	48h	1	425121
CL39031.Contig3_H1	VDRPFLLVLR	3	y9	2	0h	1	423452
CL5308.Contig5_H1	SHASYGFPPVLSK	3	y6	2	96h	1	423343
CL24228.Contig1_H1	VTEQVLAFTYK	2	y7	1	48h	2	422056
CL7490.Contig16_H1	LQIYALPSSDDSK	2	y8	1	0h	1	421222
CL7906.Contig2_H1	TFHISGVNQDITR	3	b3	1	24h	1	421124
CL393.Contig21_H1	YGNIPIAGSPYK	2	y8	1	0h	1	420296
CL40281.Contig3_H1	DINPFALTK	2	y7	1	24h	1	420028
Unigene68370_H1	IWAIWQK	2	y5	1	48h	3	419633
CL393.Contig20_H1	AGYGGLSIVVEGPHR	3	y7	1	0h	1	417930
CL8458.Contig5_H1	LFALLFAK	2	y7	1	24h	2	417919
CL5308.Contig5_H1	SHASYGFPPVLSK	3	y6	2	0h	3	417899
Unigene180_H1	FADENFLLK	2	y7	1	0h	2	416905
CL5308.Contig5_H1	SHASYGFPPVLSK	3	b6	1	24h	2	416727
CL8458.Contig2_H1	AYFPFLPGASEGDIK	2	y10	1	0h	3	416679
Unigene65233_H1	LYTVQFEDALR	2	y3	1	48h	1	415823
CL39031.Contig3_H1	VDRPFLLVLR	3	b5	1	96h	1	415057
Unigene81385_H1	AVFPSIVGRPR	2	y4	1	24h	3	414516
Unigene30320_H1	LLTVQFER	2	y5	1	48h	1	413847
Unigene65930_H1	IFAIWQALQK	2	y8	1	96h	1	413519
CL39031.Contig5_H1	LNLFLGR	2	y5	1	96h	1	413436
Unigene30320_H1	GAQVGVPYWDWTRPGK	3	y10	2	0h	1	412984
Unigene65930_H1	IFAIWQALQK	2	y6	1	96h	1	412339
CL7906.Contig2_H1	TFHISGVNQDITR	3	y5	1	48h	1	411263
Unigene30320_H1	LLTVQFER	2	y6	1	24h	3	411207
CL7906.Contig2_H1	TFHISGVNQDITR	3	y5	1	0h	1	409917
CL5308.Contig5_H1	LAALPEFK	2	y4	1	0h	2	408659
Unigene180_H1	FADENFLLK	2	y8	1	0h	1	408496
CL39031.Contig5_H1	LNLFLGR	2	y6	1	24h	2	407645
Unigene3895_H1	FADMILPTVR	2	y4	1	48h	1	407055
Unigene11522_H1	VLELPYGTDGR	2	y8	1	48h	2	402458
CL39031.Contig4_H1	VLELPYGTDDR	2	y7	1	96h	2	401969
CL39031.Contig5_H1	LNLFLGR	2	y6	1	0h	3	401536
Unigene30320_H1	LLTVQFER	2	y5	1	24h	1	400396
CL7490.Contig7_H1	DGCYLWEPLNLR	2	y5	1	96h	1	399804
CL40281.Contig1_H1	GLDFGIPYWDWTRPNTK	3	y11	2	24h	1	398902
CL24228.Contig1_H1	NPWAVTFSYGR	2	y7	1	48h	1	398681
CL11747.Contig2_H1	GPPLNTPEHSVFATPDLYEK	3	b8	1	24h	1	398496
CL8458.Contig2_H1	AYFPFLPGASEGDIK	2	y12	2	24h	2	397664
CL39031.Contig3_H1	VDRPFLLVLR	3	b5	1	24h	1	397190
CL8458.Contig2_H1	AYFPFLPGASEGDIK	2	y9	1	96h	3	397152
CL5308.Contig4_H1	GTYYPLLGMDK	2	y7	1	0h	3	396296
CL5308.Contig4_H1	ATVEALNTFEGELK	2	y8	1	48h	1	395858
Unigene30318_H1	VEITDVLK	2	y7	1	24h	3	395832
Unigene30319_H1	VFAGFALR	2	y7	1	24h	3	395577
Unigene30319_H1	VFAGFALR	2	y6	1	0h	2	394187
Unigene58881_H1	GKIPNLNIYTSR	3	y6	1	24h	3	393256
CL40281.Contig1_H1	LFVVQVEDELK	2	b3	1	24h	3	392777
CL40281.Contig1_H1	LFVVQVEDELK	2	b3	1	24h	1	392736
CL5308.Contig5_H1	SHASYGFPPVLSK	3	y5	1	24h	2	392051
CL8458.Contig5_H1	LFALLFAK	2	y3	1	48h	2	391673
CL4145.Contig20_H1	GAGEGEVAVQIIGPGGSEEK	3	y9	1	48h	2	391470
CL40281.Contig3_H1	DINPFALTK	2	y6	1	24h	1	391394
CL4145.Contig2_H1	DVPGAPFPVK	2	y8	2	96h	2	390460
CL7906.Contig3_H1	ALPSLFTDPYDSNPFK	2	y8	1	48h	1	387772
Unigene10170_H1	NLESLSEGEVESLK	3	y7	1	24h	3	387529
CL125.Contig5_H1	AAVHHLVQSLGAPK	3	y7	1	24h	3	386486
CL8458.Contig2_H1	AYFPFLPGASEGDIK	2	y10	1	96h	2	384734
CL7906.Contig2_H1	TFHISGVNQDITR	2	y9	1	48h	1	383569
Unigene68371_H1	YDDLQFNGLSISQIQR	3	y7	1	48h	1	382528
Unigene62350_H1	DINTLTDEEIK	2	y4	1	48h	2	382252
CL5308.Contig5_H1	SHASYGFPPVLSK	3	y6	2	0h	2	382071
Biognosys_iRT	GTFIIDPAAVIR	2	y7	1	0h	1	381932
Unigene63976_H1	IACGIIGITK	2	y9	1	96h	2	381692
Unigene63900_H1	NLLSVAYK	2	y5	1	96h	1	380681
CL5308.Contig5_H1	SHASYGFPPVLSK	3	y5	1	96h	1	380086
CL8458.Contig5_H1	LFALLFAK	2	y5	1	24h	1	380061
CL40281.Contig2_H1	GDELFSYLK	2	b3	1	48h	1	379765
CL39031.Contig3_H1	VDRPFLLVLR	3	b6	1	48h	2	378628
CL5308.Contig5_H1	SHASYGFPPVLSK	3	y6	2	48h	3	378535
Unigene30320_H1	GAQVGVPYWDWTRPGK	3	y13	2	24h	3	378467
CL8458.Contig2_H1	EVFGSFLEATLGGAATPDVK	3	y5	1	24h	2	378324
Biognosys_iRT	TPVITGAPYEYR	2	y7	1	96h	1	377160
CL40281.Contig3_H1	TLEPFDRDINPFALTK	3	y6	1	48h	1	376729
CL7906.Contig2_H1	TFHISGVNQDITR	3	b3	1	0h	1	375990
CL5308.Contig5_H1	LAALPEFK	2	y4	1	0h	3	375015
Unigene11522_H1	VLELPYGTDGR	2	y8	1	48h	1	374624
CL5308.Contig4_H1	GTYYPLLGMDK	2	y7	1	24h	2	374185
CL445.Contig3_H1	EFLVQSADLWEGR	2	y8	1	24h	1	374015
Unigene65233_H1	LYTVQFEDALR	2	y4	1	48h	1	373948
CL39031.Contig3_H1	VDRPFLLVLR	3	b6	1	24h	3	372850
CL5308.Contig5_H1	LAALPEFK	2	y4	1	48h	3	371924
Unigene30320_H1	GAQVGVPYWDWTRPGK	3	y12	2	0h	1	371324
CL5308.Contig5_H1	SHASYGFPPVLSK	3	b6	1	0h	3	371207
CL8458.Contig5_H1	LFALLFAK	2	y4	1	48h	2	370519
CL11747.Contig2_H1	GPPLNTPEHSVFATPDLYEK	3	b8	1	0h	1	369892
CL8458.Contig5_H1	LFALLFAK	2	y7	1	24h	3	369440
CL4145.Contig23_H1	AAADVTHVGSECELSLK	3	y12	2	24h	3	368054
Unigene68371_H1	YDDLQFNGLSISQIQR	2	y7	1	48h	1	367184
CL40281.Contig3_H1	TLEPFDRDINPFALTK	3	y14	2	0h	1	365559
Unigene30320_H1	LLTVQFER	2	y4	1	48h	1	365363
Unigene68370_H1	IWAIWQK	2	y5	1	0h	2	365274
CL8458.Contig2_H1	AYFPFLPGASEGDIK	2	y8	1	48h	1	364708
CL8458.Contig2_H1	EVFGSFLEATLGGAATPDVK	3	y5	1	24h	1	364508
CL7906.Contig2_H1	TFHISGVNQDITR	3	b3	1	48h	1	363921
Unigene58881_H1	GKIPNLNIYTSR	3	y6	1	48h	1	363742
CL39031.Contig5_H1	LNLFLGR	2	y3	1	24h	3	363709
Unigene65233_H1	LYTVQFEDALR	2	y4	1	24h	3	363579
CL39031.Contig5_H1	LNLFLGR	2	y6	1	48h	3	362926
CL5308.Contig5_H1	SHASYGFPPVLSK	3	b7	1	24h	2	362707
Unigene65233_H1	LYTVQFEDALR	2	y3	1	24h	3	362230
Biognosys_iRT	TPVITGAPYEYR	2	y5	1	24h	3	360387
Unigene30320_H1	LLTVQFER	2	y4	1	24h	1	360253
CL445.Contig3_H1	EFLVQSADLWEGR	2	b3	1	48h	1	359956
Unigene30318_H1	VEITDVLK	2	y6	1	24h	2	359861
Unigene180_H1	FADENFLLK	2	y8	1	24h	3	358987
CL39270.Contig1_H1	FADENFTLK	2	y7	1	96h	2	358029
CL1922.Contig1_H1	VFFDITADGQPLGR	2	y9	1	24h	3	355485
CL7906.Contig2_H1	TFHISGVNQDITR	2	y9	1	0h	1	354600
CL4145.Contig2_H1	DVPGAPFPVK	2	y8	2	0h	1	354007
CL5308.Contig5_H1	FNFPDLDPSGK	2	y7	1	0h	1	353375
CL21394.Contig6_H1	AVYDGTPNLPPAAK	2	y8	1	24h	2	353068
CL21394.Contig6_H1	AVYDGTPNLPPAAK	2	y5	1	24h	2	352045
Unigene65233_H1	LYTVQFEDALR	2	y8	1	48h	3	351631
CL21394.Contig6_H1	AVYDGTPNLPPAAK	2	y5	1	24h	1	351016
CL5308.Contig5_H1	LAALPEFK	2	y7	1	96h	2	350774
Unigene30320_H1	YEVSELSLEQVSNLR	3	y4	1	24h	3	350480
CL5308.Contig5_H1	SHASYGFPPVLSK	3	y6	2	24h	1	349803
Biognosys_iRT	TPVITGAPYEYR	2	y7	1	48h	1	349089
CL7906.Contig2_H1	ALPSLFTDPFGNNPFK	2	y3	1	48h	1	348899
Biognosys_iRT	TPVITGAPYEYR	2	y5	1	24h	2	347737
CL21394.Contig6_H1	AVYDGTPNLPPAAK	2	y8	1	24h	1	346717
CL5308.Contig5_H1	SHASYGFPPVLSK	3	y5	1	0h	3	346423
CL7490.Contig7_H1	DGCYLWEPLNLR	2	y7	1	0h	1	346173
CL5308.Contig5_H1	AAGGYDDWPVGR	2	y4	1	0h	2	345825
Unigene68371_H1	YDDLQFNGLSISQIQR	3	y7	1	24h	3	345741
CL7490.Contig7_H1	TLPNVYNYLIHSTAKPSGPVCSFPK	4	y15	2	48h	1	345401
CL5308.Contig5_H1	SHASYGFPPVLSK	3	b6	1	0h	2	344258
CL40281.Contig3_H1	TLEPFDRDINPFALTK	3	b3	1	48h	1	343744
CL8458.Contig2_H1	AYFPFLPGASEGDIK	3	y9	2	48h	1	343457
Unigene30319_H1	VFAGFALR	2	y6	1	48h	1	342531
Unigene58881_H1	GKIPNLNIYTSR	3	b5	1	24h	3	342054
CL39270.Contig1_H1	FADENFTLK	2	y7	1	0h	3	340650
Unigene30318_H1	LFVVEVEDELR	2	b3	1	24h	3	340630
CL7906.Contig2_H1	TFHISGVNQDITR	3	y5	1	48h	3	340572
CL40281.Contig1_H1	LFVVQVEDELK	2	y6	1	24h	1	340460
Unigene180_H1	FADENFLLK	2	y7	1	24h	1	340085
CL39031.Contig5_H1	LNLFLGR	2	y5	1	48h	2	340084
CL7906.Contig2_H1	TFHISGVNQDITR	3	y4	1	0h	3	339905
Unigene68370_H1	IWAIWQK	2	y6	1	24h	3	339032
Biognosys_iRT	GTFIIDPAAVIR	2	y7	1	0h	2	338916
CL26247.Contig1_H1	ELATKPDVDGFLVGGASLK	3	y17	2	48h	1	338659
Unigene21935_H1	NVASLSDDEVLTLQSVLR	3	y7	1	24h	1	337486
CL4145.Contig20_H1	GTLEVTLLNPK	2	y6	1	24h	1	336883
CL39031.Contig3_H1	VDRPFLLVLR	3	b5	1	48h	2	336488
CL8458.Contig5_H1	LFALLFAK	2	y7	1	0h	2	336064
CL12416.Contig1_H1	TLDELDNKEIGAPGAHK	3	y9	1	96h	2	336002
Biognosys_iRT	TPVITGAPYEYR	2	y5	1	0h	1	335719
CL5308.Contig5_H1	SHASYGFPPVLSK	3	y5	1	0h	2	334303
CL7906.Contig2_H1	TFHISGVNQDITR	2	b3	1	24h	1	334127
Unigene58881_H1	GKIPNLNIYTSR	3	y5	1	48h	3	333468
CL8458.Contig5_H1	LFALLFAK	2	y3	1	24h	1	333436
CL39031.Contig3_H1	VDRPFLLVLR	3	b5	1	24h	3	333035
CL7490.Contig16_H1	LQIYALPSSDDSK	2	y9	1	96h	1	332717
CL39031.Contig3_H1	VDRPFLLVLR	3	y3	1	24h	2	332707
CL5308.Contig4_H1	GTYYPLLGMDK	2	y7	1	0h	2	332157
CL5308.Contig5_H1	SHASYGFPPVLSK	3	b6	1	48h	3	331676
CL7490.Contig16_H1	LQIYALPSSDDSK	2	b3	1	0h	1	331206
Unigene27031_H1	KNVASLTDAEVLTLQSILR	3	y7	1	48h	1	330793
Unigene10170_H1	NLESLSEGEVESLK	3	y5	1	24h	3	330097
Unigene68371_H1	YDDLQFNGLSISQIQR	2	b3	1	24h	3	329699
CL40281.Contig3_H1	TLEPFDRDINPFALTK	3	b3	1	24h	3	329559
Biognosys_iRT	TPVITGAPYEYR	2	y5	1	48h	3	329367
Unigene30318_H1	VEITDVLK	2	y7	1	0h	2	329337
Unigene30320_H1	GAQVGVPYWDWTRPGK	3	y10	2	24h	1	329177
CL5308.Contig5_H1	SHASYGFPPVLSK	3	b7	1	0h	3	329015
CL40281.Contig2_H1	GDELFSYLK	2	y6	1	24h	1	328879
CL39031.Contig3_H1	VDRPFLLVLR	3	y4	1	24h	2	328276
Unigene68370_H1	IWAIWQK	2	y6	1	0h	1	328024
CL5308.Contig5_H1	SHASYGFPPVLSK	3	y5	1	48h	3	327976
CL4145.Contig2_H1	DVPGAPFPVK	2	y8	2	24h	2	327968
Unigene32601_H1	GYIDFENGYTVR	2	y8	1	24h	3	327644
CL8458.Contig5_H1	LFALLFAK	2	y5	1	0h	1	326018
CL40281.Contig1_H1	LFVVQVEDELK	2	y6	1	24h	3	325746
Unigene30318_H1	VEITDVLK	2	y5	1	24h	3	325122
Unigene180_H1	FADENFLLK	2	y8	1	0h	3	324118
CL7772.Contig20_H	GAGEVWEGTAALDK	2	y9	1	0h	1	323724
CL40281.Contig2_H1	GDELFSYLK	2	y4	1	24h	1	323208
Unigene30320_H1	YEVSELSLEQVSNLR	2	y7	1	24h	3	322750
Unigene10170_H1	YEITHQLETLGLGLR	3	y5	1	48h	3	322424
Unigene27031_H1	KNVASLTDAEVLTLQSILR	3	y7	1	24h	1	322227
Unigene11522_H1	VLELPYGTDGR	2	y7	2	24h	1	322199
Unigene11522_H1	VLELPYGTDGR	2	y7	2	24h	3	322109
Unigene58881_H1	GKIPNLNIYTSR	3	b7	1	24h	1	321926
Unigene68371_H1	YDDLQFNGLSISQIQR	2	b3	1	24h	1	321787
Biognosys_iRT	TPVITGAPYEYR	2	y7	1	48h	2	321633
Unigene65233_H1	LYTVQFEDALRR	3	y11	2	24h	1	321193
Unigene11522_H1	VLELPYGTDGR	2	y7	2	96h	2	320901
Biognosys_iRT	TPVITGAPYEYR	2	y5	1	96h	3	320591
CL39031.Contig4_H1	VLELPYGTDDR	2	y7	1	24h	2	320479
CL7490.Contig16_H1	LQIYALPSSDDSK	2	y8	1	96h	1	320273
CL7906.Contig2_H1	TFHISGVNQDITR	3	y4	1	0h	2	319452
CL46997.Contig1_H1	LGPQFTDDSIAVR	2	y6	1	24h	3	318801
CL48442.Contig1_H1	AVFPSIVGRPR	3	y8	2	96h	1	318645
Unigene10170_H1	YEITHQLETLGLGLR	3	y5	1	0h	1	318179
Unigene68371_H1	YDDLQFNGLSISQIQR	2	y5	1	48h	1	318156
CL39031.Contig3_H1	VDRPFLLVLR	3	y3	1	0h	3	317891
CL5308.Contig5_H1	LGYLTFCPTNLGTTLR	2	y9	1	0h	1	317570
CL39031.Contig3_H1	VDRPFLLVLR	3	y3	1	48h	3	317437
CL39031.Contig3_H1	VDRPFLLVLR	3	y3	1	96h	2	317118
Unigene180_H1	FADENFLLK	2	y8	1	96h	2	316986
CL5308.Contig5_H1	LAALPEFK	2	y7	1	0h	1	316655
CL39031.Contig3_H1	VDRPFLLVLR	3	y4	1	96h	2	315469
CL7906.Contig5_H1	KLGLPLTYANFDLEVK	3	b8	1	48h	3	313909
CL21394.Contig6_H1	AVYDGTPNLPPAAK	2	y8	1	48h	2	313453
Unigene58881_H1	GKIPNLNIYTSR	3	y3	1	0h	3	312582
CL8458.Contig5_H1	LFALLFAK	2	y5	1	96h	1	312010
CL5308.Contig4_H1	ATVEALNTFEGELK	2	y8	1	0h	1	311557
CL39031.Contig3_H1	VDRPFLLVLR	3	y4	1	48h	3	311494
Biognosys_iRT	TPVITGAPYEYR	2	y5	1	0h	3	310791
CL5308.Contig4_H1	GTYYPLLGMDK	2	y7	1	48h	3	309850
CL445.Contig3_H1	EFLVQSADLWEGR	2	b3	1	0h	1	308951
CL393.Contig21_H1	YGNIPIAGSPYK	2	y8	1	96h	2	308907
CL8458.Contig2_H1	AYFPFLPGASEGDIK	2	y6	1	48h	1	308738
CL5308.Contig5_H1	SHASYGFPPVLSK	3	b6	1	96h	1	308529
CL8458.Contig2_H1	AYFPFLPGASEGDIK	3	y9	1	48h	1	308307
Unigene69143_H1	NAWFSGDIHYGDVNTQTAR	3	y16	2	24h	3	307641
CL40281.Contig2_H1	GDELFSYLK	2	y5	1	24h	2	307568
CL39031.Contig3_H1	VDRPFLLVLR	3	y4	1	0h	3	306987
Unigene30320_H1	GAQVGVPYWDWTRPGK	3	y12	2	24h	1	306515
Unigene65930_H1	IFAIWQALQK	2	y7	1	0h	2	306044
CL5308.Contig5_H1	SHASYGFPPVLSK	3	b7	1	0h	2	305577
CL7906.Contig3_H1	ALPSLFTDPYDSNPFK	2	y8	1	24h	1	305576
CL7906.Contig3_H1	ALSEPLEPFNYESVNKDSVTK	3	y17	2	48h	1	305015
Unigene65233_H1	LYTVQFEDALR	2	y7	1	0h	3	304493
Unigene11522_H1	VLELPYGTDGR	2	y6	1	24h	3	304379
CL39031.Contig3_H1	VDRPFLLVLR	3	y3	1	0h	2	303695
CL11519.Contig5_H1	LDSSADFDLQVK	2	y5	1	48h	1	303665
Biognosys_iRT	TPVITGAPYEYR	2	y5	1	96h	2	303661
CL445.Contig3_H1	EFLVQSADLWEGR	2	b3	1	96h	1	302920
CL393.Contig20_H1	AGYGGLSIVVEGPHR	3	y7	1	0h	2	302553
CL8458.Contig5_H1	LFALLFAK	2	y4	1	24h	1	302053
Biognosys_iRT	TPVITGAPYEYR	2	y5	1	24h	1	301735
CL5308.Contig5_H1	SHASYGFPPVLSK	3	b7	1	48h	3	298170
CL39031.Contig5_H1	LNLFLGR	2	y4	1	96h	1	297954
CL5308.Contig5_H1	SHASYGFPPVLSK	3	y5	1	24h	1	297499
Unigene30318_H1	VEITDVLK	2	y5	1	48h	3	297373
Unigene11522_H1	VLELPYGTDGR	2	y6	1	96h	2	296639
CL39031.Contig3_H1	VDRPFLLVLR	3	y4	1	0h	2	295419
CL40281.Contig3_H1	DINPFALTK	2	y7	1	0h	2	295300
CL21394.Contig6_H1	AVYDGTPNLPPAAK	2	y5	1	48h	2	294541
Unigene17002_H1	ARFEELNADLFR	3	b4	1	0h	3	294282
Unigene65233_H1	LYTVQFEDALR	2	y7	1	0h	2	293813
CL40281.Contig2_H1	GDELFSYLK	2	b3	1	24h	1	293747
CL1922.Contig1_H1	VFFDITADGQPLGR	2	y9	1	96h	1	293076
CL39270.Contig1_H1	FADENFTLK	2	y7	1	48h	3	292473
CL1922.Contig1_H1	VFFDITADGQPLGR	2	y4	1	48h	2	292276
Unigene180_H1	FADENFLLK	2	y8	1	48h	2	292211
CL393.Contig2_H1	FDDVHIPGSPFIVNIAPDSGTAR	3	b5	1	48h	3	290229
CL14417.Contig1_H1	IVAALPTIK	2	y7	1	48h	1	288563
CL393.Contig2_H1	FDDVHIPGSPFIVNIAPDSGTAR	3	b5	1	48h	2	288269
CL8458.Contig2_H1	AYFPFLPGASEGDIK	3	y9	2	0h	1	288108
CL8458.Contig2_H1	AYFPFLPGASEGDIK	2	y4	1	48h	1	288038
CL40281.Contig2_H1	GDELFSYLK	2	y3	1	24h	3	287731
Unigene30319_H1	VFAGFALR	2	y5	1	48h	3	287523
CL48442.Contig1_H1	AVFPSIVGRPR	3	y9	2	24h	1	287169
CL40281.Contig3_H1	TLEPFDRDINPFALTK	3	b3	1	24h	1	286853
Unigene30320_H1	YEVSELSLEQVSNLR	2	y7	1	48h	1	286843
Unigene11523_H1	FMVSLPK	2	y5	1	96h	2	286680
CL8682.Contig6_H1	GFLFGPMIAEK	2	y7	1	48h	1	286639
Unigene180_H1	FADENFLLK	2	y8	1	48h	3	286246
CL7906.Contig5_H1	LGLPLTYANFDLEVK	2	y12	2	48h	1	286215
Unigene11522_H1	VLELPYGTDGR	2	y6	1	24h	1	286172
CL39031.Contig4_H1	VLELPYGTDDR	2	y7	1	0h	1	285917
CL40281.Contig1_H1	LFVVQVEDELK	2	y8	1	0h	1	284782
CL39031.Contig4_H1	VLELPYGTDDR	2	y7	1	0h	2	284588
CL40281.Contig3_H1	TLEPFDRDINPFALTK	3	y14	2	48h	3	284391
CL14417.Contig1_H1	IVAALPTIK	2	y7	1	96h	2	284132
CL5308.Contig4_H1	ATVEALNTFEGELK	2	y8	1	96h	1	283861
CL40281.Contig3_H1	DINPFALTK	2	b3	1	24h	3	283757
CL5308.Contig5_H1	LGYLTFCPTNLGTTLR	2	y9	1	96h	1	283403
Unigene10170_H1	YFQELASSSHIR	3	y7	1	48h	1	282886
Unigene58881_H1	GKIPNLNIYTSR	3	y6	1	0h	1	282873
Biognosys_iRT	TPVITGAPYEYR	2	y5	1	0h	2	282653
CL1922.Contig1_H1	VFFDITADGQPLGR	2	y9	1	24h	1	282530
CL14417.Contig1_H1	IVAALPTIK	2	y7	1	24h	1	282504
CL4145.Contig2_H1	DVPGAPFPVK	2	y8	2	48h	3	280936
CL19285.Contig33_H1	TYGQSVAIANFLAR	2	y8	1	96h	1	280831
Unigene10170_H1	YFQELASSSHIR	3	y6	1	48h	1	280556
Unigene68371_H1	YDDLQFNGLSISQIQR	3	y7	1	24h	1	280264
CL8458.Contig2_H1	AYFPFLPGASEGDIK	2	y10	1	0h	2	279919
CL7906.Contig2_H1	TFHISGVNQDITR	2	b3	1	48h	1	279591
CL40281.Contig3_H1	TLEPFDRDINPFALTK	3	y6	1	24h	1	279041
CL7906.Contig2_H1	ALPSLFTDPFGNNPFK	2	y8	1	0h	1	278892
CL393.Contig16_H1	VINFQIETK	2	y7	1	48h	1	277955
CL11519.Contig14_H1	FQIAELDAATSR	2	y8	1	24h	3	277012
Biognosys_iRT	GTFIIDPAAVIR	2	y8	1	96h	3	275441
Unigene69143_H1	NAWFSGDIHYGDVNTQTAR	3	b3	1	24h	3	275314
Unigene30318_H1	VEITDVLK	2	y7	1	0h	1	275219
CL19734.Contig1_H1	EFPVSAPILLLGTLR	2	y9	1	96h	1	275104
Unigene30319_H1	VFAGFALR	2	y5	1	0h	1	274895
Unigene11522_H1	VLELPYGTDGR	2	y7	2	96h	1	274445
CL5308.Contig5_H1	LGYLTFCPTNLGTTLR	2	y9	1	24h	1	273948
Unigene180_H1	FADENFLLK	2	y8	1	24h	2	273890
CL40281.Contig3_H1	TLEPFDRDINPFALTK	3	y6	1	24h	3	273083
CL8458.Contig5_H1	LFALLFAK	2	y3	1	0h	1	272758
CL7906.Contig2_H1	TFHISGVNQDITR	2	y9	1	48h	3	271274
CL40281.Contig3_H1	DINPFALTK	2	y7	1	0h	3	271210
CL4145.Contig2_H1	DVPGAPFPVK	2	y8	2	0h	3	270646
CL7490.Contig16_H1	LQIYALPSSDDSK	2	y9	1	96h	2	270604
Unigene10170_H1	YFQELASSSHIR	3	y7	1	24h	1	270076
CL393.Contig20_H1	AGYGGLSIVVEGPHR	3	y7	1	0h	3	269558
Unigene65233_H1	LYTVQFEDALRR	3	y10	2	0h	1	268964
CL5308.Contig5_H1	LAALPEFK	2	y7	1	24h	2	268912
CL7906.Contig2_H1	TFHISGVNQDITR	3	b3	1	48h	3	268658
CL40281.Contig3_H1	DINPFALTK	2	y6	1	0h	2	268642
CL5308.Contig5_H1	LGYLTFCPTNLGTTLR	2	y9	1	96h	2	268554
CL393.Contig14_H1	FADEHVPGSPFLLNVGGEASGR	3	y7	1	48h	1	268551
CL21394.Contig6_H1	AVYDGTPNLPPAAK	2	y5	1	48h	1	266979
Unigene180_H1	FADENFLLK	2	y7	1	96h	3	266960
Unigene68371_H1	YDDLQFNGLSISQIQR	2	y7	1	24h	1	266041
CL181.Contig3_H1	VTGTEPFDITWAK	2	y7	1	24h	3	265948
Unigene30318_H1	VEITDVLK	2	y7	1	0h	3	265846
Unigene68370_H1	IWAIWQK	2	y5	1	24h	2	264244
Unigene81385_H1	AVFPSIVGRPR	2	y4	1	48h	1	264115
CL8458.Contig2_H1	AYFPFLPGASEGDIK	3	y9	2	96h	1	264027
CL40281.Contig2_H1	GDELFSYLK	2	y7	1	0h	1	263759
CL8458.Contig5_H1	LFALLFAK	2	y7	1	48h	3	263758
CL7906.Contig2_H1	TFHISGVNQDITR	2	b3	1	0h	1	263639
CL11747.Contig2_H1	GPPLNTPEHSVFATPDLYEK	3	b8	1	48h	2	263601
CL40281.Contig2_H1	GDELFSYLK	2	y7	1	48h	3	263305
CL8458.Contig5_H1	LFALLFAK	2	y3	1	96h	1	262848
CL7772.Contig20_H	GAGEVWEGTAALDK	2	y9	1	96h	1	262662
CL7906.Contig3_H1	ALSEPLEPFNYESVNKDSVTK	3	y17	2	0h	1	262613
Unigene68371_H1	YDDLQFNGLSISQIQR	2	y7	1	24h	3	262460
Biognosys_iRT	GAGSSEPVTGLDAK	2	y9	1	48h	2	262228
Unigene65930_H1	IFAIWQALQK	2	y4	1	48h	3	261984
Unigene11522_H1	VLELPYGTDGR	2	y7	2	24h	2	261641
Unigene30320_H1	GAQVGVPYWDWTRPGK	3	y7	1	24h	3	261501
CL7490.Contig7_H1	DGCYLWEPLNLR	2	y5	1	0h	1	261500
CL4145.Contig20_H1	GAGEGEVAVQIIGPGGSEEK	3	y7	1	48h	2	261433
CL5308.Contig5_H1	SHASYGFPPVLSK	3	b7	1	96h	1	261263
CL40281.Contig1_H1	LFVVQVEDELK	2	y8	1	48h	3	261019
Unigene10170_H1	NLESLSEGEVESLK	2	y3	1	24h	3	260900
CL8458.Contig2_H1	AYFPFLPGASEGDIK	2	y10	1	48h	3	260887
CL7590.Contig1_H1	VPQWNEEYIK	2	y9	2	0h	1	260832
CL7490.Contig7_H1	DGCYLWEPLNLR	2	y6	1	96h	1	260384
CL5308.Contig5_H1	AAGGYDDWPVGR	2	y4	1	0h	1	260092
CL39031.Contig5_H1	LNLFLGR	2	y4	1	48h	2	259836
CL40281.Contig1_H1	LFVVQVEDELK	2	y5	1	48h	1	259825
Biognosys_iRT	GTFIIDPGGVIR	2	y6	1	0h	1	259579
Biognosys_iRT	TPVITGAPYEYR	2	y5	1	96h	1	259566
CL5308.Contig5_H1	SHASYGFPPVLSK	3	b6	1	24h	1	259147
CL21394.Contig6_H1	AVYDGTPNLPPAAK	2	y8	1	48h	1	258682
Unigene58881_H1	GKIPNLNIYTSR	3	y3	1	0h	2	258614
Unigene32601_H1	GYIDFENGYTVR	2	y7	1	24h	3	258242
CL12416.Contig1_H1	TLDELDNKEIGAPGAHK	3	y9	1	48h	3	257364
CL8458.Contig5_H1	LFALLFAK	2	y4	1	0h	1	257035
Unigene58881_H1	GKIPNLNIYTSR	3	b7	1	0h	1	256124
Unigene30320_H1	YEVSELSLEQVSNLR	2	y4	1	24h	3	255297
CL34536.Contig3_H1	PVFILNTNLPADK	2	y9	1	0h	1	253568
CL7772.Contig20_H	SLPNVFNYLIDVR	2	y11	2	96h	1	253072
CL39031.Contig5_H1	LNLFLGR	2	y6	1	24h	3	253021
CL24398.Contig8_H1	VLDWILR	2	y5	1	0h	1	252894
CL4145.Contig12_H1	ETGEHLVNVFR	3	y5	1	48h	1	252756
CL8458.Contig5_H1	LFALLFAK	2	y4	1	96h	1	252737
Unigene30320_H1	GAQVGVPYWDWTRPGK	3	y10	2	48h	3	252329
CL39031.Contig4_H1	VLELPYGTDDR	2	y7	1	48h	2	252194
CL5308.Contig5_H1	LAALPEFK	2	y7	1	0h	2	251595
Unigene32601_H1	GYIDFENGYTVR	2	y5	1	0h	1	251173
CL1922.Contig1_H1	VFFDITADGQPLGR	2	y6	1	48h	1	251042
CL445.Contig3_H1	EFLVQSADLWEGR	2	y8	1	0h	3	251014
CL445.Contig3_H1	EFLVQSADLWEGR	2	y5	1	48h	1	250806
CL40281.Contig3_H1	DINPFALTK	2	y7	1	24h	2	250462
CL40281.Contig3_H1	DINPFALTK	2	y6	1	0h	3	249731
Unigene10170_H1	NLESLSEGEVESLK	2	y4	1	24h	3	249561
CL1922.Contig1_H1	VFFDITADGQPLGR	2	y4	1	48h	1	249511
CL7906.Contig4_H1	ANSLPIQAFDPYK	2	y3	1	24h	3	249442
CL445.Contig3_H1	EFLVQSADLWEGR	2	y8	1	48h	3	249270
CL13131.Contig1_H1	ADHSITQTLLLR	3	y3	1	96h	2	248264
CL393.Contig14_H1	FADEHVPGSPFLLNVGGEASGR	3	y7	1	24h	3	248212
CL7490.Contig16_H1	LQIYALPSSDDSK	2	y9	1	0h	3	248170
CL7906.Contig3_H1	ALSEPLEPFNYESVNKDSVTK	3	y14	2	24h	3	247835
CL24398.Contig8_H1	VLDWILR	2	y3	1	96h	2	247531
CL40281.Contig2_H1	GDELFSYLK	2	y7	1	48h	1	247490
CL7490.Contig16_H1	LQIYALPSSDDSK	2	y9	1	24h	3	247399
CL393.Contig2_H1	FDDVHIPGSPFIVNIAPDSGTAR	3	b5	1	24h	1	247365
Unigene32601_H1	GYIDFENGYTVR	2	b4	1	24h	3	246988
CL21394.Contig6_H1	AVYDGTPNLPPAAK	2	y5	1	48h	3	246290
CL393.Contig2_H1	FDDVHIPGSPFIVNIAPDSGTAR	3	b5	1	24h	2	245680
Unigene27031_H1	NVASLTDAEVLTLQSILR	3	y5	1	24h	2	245524
Unigene65930_H1	IFAIWQALQK	2	y8	1	24h	2	244927
Unigene30320_H1	GAQVGVPYWDWTRPGK	3	y13	2	48h	1	244737
Unigene30319_H1	VFAGFALR	2	y6	1	24h	2	244705
Unigene11522_H1	VLELPYGTDGR	2	y6	1	24h	2	244683
CL39031.Contig4_H1	VLELPYGTDDR	2	y7	1	48h	3	244667
CL24228.Contig1_H1	NPWAVTFSYGR	2	y7	1	24h	2	244195
Unigene32601_H1	GYIDFENGYTVR	2	y5	1	24h	1	244116
Unigene10170_H1	NLESLSEGEVESLK	3	y4	1	24h	3	243760
Unigene11522_H1	VLELPYGTDGR	2	y6	1	96h	1	243490
CL21394.Contig6_H1	AVYDGTPNLPPAAK	2	y8	1	48h	3	243290
CL11519.Contig14_H1	FQIAELDAATSR	2	y9	1	48h	3	243164
CL8458.Contig2_H1	AYFPFLPGASEGDIK	2	y10	1	24h	2	242902
CL1922.Contig1_H1	VFFDITADGQPLGR	2	y6	1	48h	2	241822
Unigene68371_H1	YDDLQFNGLSISQIQR	2	y5	1	24h	3	241435
Unigene10170_H1	NLESLSEGEVESLK	2	b4	1	24h	1	241383
Unigene30320_H1	YEVSELSLEQVSNLR	2	y7	1	24h	1	240896
Unigene10170_H1	YFQELASSSHIR	3	y6	1	24h	1	240124
CL8458.Contig2_H1	AYFPFLPGASEGDIK	3	y9	2	24h	1	239287
Unigene11522_H1	VLELPYGTDGR	2	y7	2	48h	3	239273
CL7490.Contig16_H1	LQIYALPSSDDSK	2	y8	1	96h	2	239243
CL7666.Contig3_H1	AVLTEESGELVER	2	y8	1	48h	2	238834
CL11519.Contig14_H1	FQIAELDAATSR	2	y9	1	24h	1	238811
CL24398.Contig8_H1	VLDWILR	2	y5	1	96h	1	238289
CL445.Contig3_H1	EFLVQSADLWEGR	2	y8	1	48h	2	238271
CL39031.Contig3_H1	VDRPFLLVLR	3	b6	1	96h	2	238244
CL8458.Contig2_H1	AYFPFLPGASEGDIK	2	y8	1	0h	1	238168
CL11519.Contig14_H1	FQIAELDAATSR	2	y9	1	48h	1	237745
Unigene68371_H1	YDDLQFNGLSISQIQR	2	y5	1	24h	1	237687
CL393.Contig21_H1	YGNIPIAGSPYK	2	y8	1	24h	1	237397
CL48442.Contig1_H1	AVFPSIVGRPR	3	y9	2	0h	1	236991
Unigene68370_H1	IWAIWQK	2	y6	1	48h	1	236975
Unigene21935_H1	NVASLSDDEVLTLQSVLR	3	y5	1	48h	1	236666
CL445.Contig3_H1	EFLVQSADLWEGR	2	y8	1	24h	2	236565
Unigene30320_H1	GAQVGVPYWDWTRPGK	3	y12	2	48h	3	235395
CL39031.Contig5_H1	LNLFLGR	2	y3	1	96h	1	235395
CL8458.Contig2_H1	AYFPFLPGASEGDIK	3	y9	2	48h	2	234576
Unigene10170_H1	NLESLSEGEVESLK	2	y9	1	48h	3	234494
CL39031.Contig4_H1	VLELPYGTDDR	2	y7	1	96h	1	234461
CL7590.Contig1_H1	VPQWNEEYIK	2	y4	1	48h	1	234381
CL14417.Contig1_H1	IVAALPTIK	2	y7	1	96h	1	234262
Unigene10170_H1	YEITHQLETLGLGLR	3	y7	1	48h	1	233789
CL8682.Contig6_H1	GFLFGPMIAEK	2	y7	1	0h	1	233540
Unigene63976_H1	IACGIIGITK	2	y9	1	24h	2	233231
CL7490.Contig16_H1	LQIYALPSSDDSK	2	y8	1	24h	3	233198
Unigene11522_H1	VLELPYGTDGR	2	y7	2	0h	3	232525
Unigene30320_H1	YEVSELSLEQVSNLR	2	y4	1	48h	1	232469
Unigene58881_H1	GKIPNLNIYTSR	3	b7	1	48h	3	232394
CL5308.Contig5_H1	GIHGEHTESVGGVYDISNK	4	y5	1	0h	1	232389
CL39031.Contig3_H1	VDRPFLLVLR	3	b6	1	24h	2	232211
Unigene65233_H1	LYTVQFEDALR	2	y6	1	0h	2	232068
CL1922.Contig1_H1	VFFDITADGQPLGR	2	y8	1	48h	2	232037
CL4145.Contig2_H1	DVPGAPFPVK	2	y8	2	0h	2	231754
CL39031.Contig3_H1	VDRPFLLVLR	3	b6	1	48h	3	231721
CL4145.Contig1_H1	GVDVPVNTIDNK	2	y8	1	48h	1	231695
Unigene11522_H1	VLELPYGTDGR	2	b3	1	96h	3	231273
CL445.Contig3_H1	EFLVQSADLWEGR	2	b3	1	24h	1	231216
CL8458.Contig5_H1	LFALLFAK	2	y7	1	96h	2	230664
Unigene30320_H1	GAQVGVPYWDWTRPGK	3	y13	2	0h	1	230566
CL8458.Contig5_H1	LFALLFAK	2	y5	1	24h	2	230446
CL7490.Contig16_H1	LQIYALPSSDDSK	2	b3	1	96h	1	230397
CL4145.Contig20_H1	HTVSITFGGVAVPNSPFR	3	y5	1	48h	1	230248
Unigene11522_H1	VLELPYGTDGR	2	y6	1	48h	3	230207
Unigene65929_H1	YDVTDVFNQMR	2	b3	1	24h	3	229983
Unigene69143_H1	NAWFSGDIHYGDVNTQTAR	3	y16	2	48h	1	229796
CL1922.Contig1_H1	VFFDITADGQPLGR	2	y9	1	0h	3	229583
CL4145.Contig2_H1	DVPGAPFPVK	2	y8	2	96h	1	229350
CL8458.Contig2_H1	AYFPFLPGASEGDIK	2	y8	1	48h	2	228965
CL26247.Contig1_H1	ELATKPDVDGFLVGGASLK	3	y8	1	48h	1	228882
CL24398.Contig8_H1	VLDWILR	2	y3	1	0h	1	228875
CL7490.Contig7_H1	TLPNVYNYLIHSTAKPSGPVCSFPK	4	y15	2	24h	1	228567
Unigene58881_H1	GKIPNLNIYTSR	3	b7	1	48h	1	228506
CL393.Contig2_H1	FDDVHIPGSPFIVNIAPDSGTAR	3	b5	1	48h	1	228425
Unigene68370_H1	IWAIWQK	2	y4	1	0h	1	227967
CL5308.Contig5_H1	LAALPEFK	2	y7	1	48h	3	227397
Unigene11522_H1	VLELPYGTDGR	2	y7	2	0h	2	226881
Unigene65233_H1	LYTVQFEDALR	2	y7	1	24h	2	226771
CL39031.Contig3_H1	VDRPFLLVLR	3	y9	2	24h	1	226512
Unigene65930_H1	IFAIWQALQK	2	y7	1	0h	3	226390
CL7490.Contig16_H1	LQIYALPSSDDSK	2	y9	1	0h	2	226274
Biognosys_iRT	TPVITGAPYEYR	2	y5	1	48h	1	226054
Unigene58881_H1	GKIPNLNIYTSR	3	y4	1	24h	2	225982
CL8458.Contig2_H1	AYFPFLPGASEGDIK	3	y9	1	96h	1	225624
CL7906.Contig3_H1	ALSEPLEPFNYESVNKDSVTK	3	y17	2	24h	1	225605
CL1922.Contig1_H1	VFFDITADGQPLGR	2	y9	1	96h	2	225594
CL39031.Contig3_H1	VDRPFLLVLR	3	b6	1	0h	3	225414
CL8458.Contig2_H1	AYFPFLPGASEGDIK	3	y9	1	0h	1	225391
CL7490.Contig16_H1	LQIYALPSSDDSK	2	y8	1	0h	3	224587
Unigene62350_H1	KDINTLTDEEIK	3	y6	1	0h	2	224584
CL40281.Contig3_H1	DINPFALTK	2	y6	1	24h	2	224563
Unigene32601_H1	GYIDFENGYTVR	2	y3	1	24h	3	224494
CL39031.Contig4_H1	VLELPYGTDDR	2	b3	1	96h	2	224366
CL5308.Contig5_H1	LAALPEFK	2	y7	1	0h	3	223965
Unigene65233_H1	LYTVQFEDALRR	3	y9	2	48h	1	223564
CL2142.Contig9_H1	DFSSPLTIQR	2	y8	1	48h	1	223199
Unigene65930_H1	IFAIWQALQK	2	y6	1	24h	2	223120
Unigene63900_H1	NLLSVAYK	2	y5	1	24h	1	223110
CL40281.Contig2_H1	GDELFSYLK	2	y6	1	0h	3	223039
CL5308.Contig5_H1	SHASYGFPPVLSK	3	b7	1	24h	1	223012
CL39031.Contig3_H1	VDRPFLLVLR	3	b6	1	0h	2	222782
CL40281.Contig2_H1	GDELFSYLK	2	y6	1	0h	2	222768
Unigene30320_H1	LLTVQFER	2	y7	1	0h	1	222501
Unigene65233_H1	LYTVQFEDALR	2	y6	1	0h	3	222366
Biognosys_iRT	ADVTPADFSEWSK	2	y9	2	0h	1	222198
Unigene11523_H1	FMVSLPK	2	y5	1	48h	3	221814
Unigene30320_H1	YEVSELSLEQVSNLR	2	y8	1	24h	3	221210
Unigene27031_H1	KNVASLTDAEVLTLQSILR	3	y5	1	48h	1	220973
Unigene17002_H1	ARFEELNADLFR	3	b4	1	0h	2	220863
CL5308.Contig5_H1	GIHGEHTESVGGVYDISNK	4	y5	1	48h	1	220734
CL393.Contig21_H1	YGNIPIAGSPYK	2	y8	1	48h	1	220407
CL393.Contig21_H1	YGNIPIAGSPYK	2	y8	1	48h	3	219877
CL1922.Contig1_H1	VFFDITADGQPLGR	2	y8	1	48h	1	219147
Unigene11523_H1	FMVSLPK	2	y5	1	0h	3	219123
Unigene11522_H1	VLELPYGTDGR	2	y6	1	0h	2	218914
CL1922.Contig1_H1	VFFDITADGQPLGR	2	y4	1	24h	3	218709
Unigene11522_H1	VLELPYGTDGR	2	y6	1	0h	3	218650
CL8458.Contig2_H1	AYFPFLPGASEGDIK	2	y8	1	24h	1	218312
Unigene62350_H1	DINTLTDEEIK	2	y6	1	24h	3	218081
CL39031.Contig5_H1	LNLFLGR	2	b3	1	96h	2	217993
CL4145.Contig2_H1	DVPGAPFPVK	2	y6	1	24h	3	217335
CL445.Contig3_H1	EFLVQSADLWEGR	2	y8	1	0h	2	217142
CL40281.Contig2_H1	GDELFSYLK	2	y4	1	0h	2	217080
Unigene21935_H1	NVASLSDDEVLTLQSVLR	3	y5	1	24h	1	216471
Unigene27031_H1	KNVASLTDAEVLTLQSILR	3	y8	1	48h	1	216058
Unigene32601_H1	GYIDFENGYTVR	2	y5	1	48h	1	215849
CL7490.Contig16_H1	LQIYALPSSDDSK	2	y8	1	0h	2	215672
Unigene30320_H1	GAQVGVPYWDWTRPGK	3	y7	1	48h	1	215273
CL7490.Contig16_H1	LQIYALPSSDDSK	2	y9	1	24h	1	215264
CL445.Contig3_H1	EFLVQSADLWEGR	2	y4	1	48h	1	215257
Biognosys_iRT	GTFIIDPAAVIR	2	y7	1	96h	3	215167
CL11519.Contig14_H1	FQIAELDAATSR	2	y7	1	24h	3	215112
Unigene10170_H1	NLESLSEGEVESLK	2	b3	1	24h	1	214863
Unigene65233_H1	LYTVQFEDALR	2	y3	1	24h	1	213935
Unigene30320_H1	YEVSELSLEQVSNLR	3	y6	1	24h	3	213672
CL15687.Contig8_H1	IMLDLDGTPNK	2	y6	1	96h	1	213460
Unigene11523_H1	FMVSLPK	2	y5	1	0h	2	213344
CL39031.Contig5_H1	LNLFLGR	2	b3	1	0h	1	213036
CL39270.Contig1_H1	FADENFTLK	2	y7	1	24h	2	212677
CL7490.Contig16_H1	LQIYALPSSDDSK	2	y9	1	24h	2	212647
CL7490.Contig16_H1	DTVSLVVTLPDSGYYK	2	y7	1	96h	1	212499
CL5308.Contig5_H1	AAGGYDDWPVGR	2	y4	1	24h	2	212431
Unigene3793_H1	AATGQQFPIEESNER	2	y8	1	0h	3	212340
CL39031.Contig3_H1	VDRPFLLVLR	3	b5	1	96h	2	212333
Unigene68370_H1	IWAIWQK	2	y4	1	24h	3	212061
CL39031.Contig3_H1	VDRPFLLVLR	3	b5	1	24h	2	212057
CL7906.Contig2_H1	TFHISGVNQDITR	3	y3	1	0h	3	212041
CL5308.Contig5_H1	SHASYGFPPVLSK	3	y6	1	24h	3	211960
CL11519.Contig14_H1	FQIAELDAATSR	2	y9	1	0h	1	211905
CL7906.Contig2_H1	TFHISGVNQDITR	3	y4	1	24h	2	211871
CL21394.Contig6_H1	AVYDGTPNLPPAAK	2	y5	1	0h	2	211572
Unigene4334_H1	RSVEDLTAGEAESLK	3	y7	1	48h	1	211301
Unigene63976_H1	IACGIIGITK	2	y9	1	0h	3	211119
CL7906.Contig4_H1	QGVSASQPFNFQISVTK	3	b5	1	24h	3	211038
Unigene71735_H1	IDFEHADVAR	2	y6	1	24h	1	211004
CL8458.Contig2_H1	AYFPFLPGASEGDIK	3	y9	1	24h	1	210737
Unigene26795_H1	IANLQDQIQALK	2	y8	1	24h	1	210291
CL8458.Contig2_H1	AYFPFLPGASEGDIK	3	y9	1	48h	2	210157
CL24398.Contig8_H1	VLDWILR	2	y3	1	24h	2	210024
CL11519.Contig5_H1	LDSSADFDLQVK	2	y5	1	24h	1	209896
CL1922.Contig1_H1	VFFDITADGQPLGR	2	y9	1	48h	3	209754
CL23109.Contig5_H1	SAIHEIVLVGGSTR	3	b7	1	24h	3	209539
CL8458.Contig2_H1	EVFGSFLEATLGGAATPDVK	3	y10	1	48h	2	209123
CL40281.Contig2_H1	GDELFSYLK	2	y4	1	0h	3	209119
CL40281.Contig1_H1	VPAIAAQPQYNDPTTGQSK	3	y7	1	24h	1	209118
CL11747.Contig2_H1	GPPLNTPEHSVFATPDLYEK	3	b8	1	96h	1	208973
Unigene30318_H1	VEITDVLK	2	y5	1	0h	1	208855
CL393.Contig20_H1	AVANKPNEIVIDTSK	3	y5	1	24h	1	208655
CL39031.Contig5_H1	LNLFLGR	2	y5	1	96h	3	208581
CL39031.Contig4_H1	VLELPYGTDDR	2	y7	1	24h	3	208535
Unigene71735_H1	IDFEHADVAR	2	y6	1	48h	1	208418
CL39031.Contig3_H1	VDRPFLLVLR	3	b5	1	48h	3	208187
Unigene27031_H1	KNVASLTDAEVLTLQSILR	3	y5	1	24h	1	208070
CL24228.Contig1_H1	VTEQVLAFTYK	2	y5	1	48h	2	208058
CL40183.Contig2_H1	VGEQLDAEELLNIAGDPK	3	y8	1	24h	2	207945
CL7906.Contig2_H1	ALPSLFTDPFGNNPFK	2	y3	1	24h	1	207562
Unigene26795_H1	IANLQDQIQALK	2	y4	1	48h	1	207555
CL8458.Contig2_H1	AYFPFLPGASEGDIK	3	y9	2	24h	3	207500
CL5308.Contig5_H1	AAGGYDDWPVGR	2	y4	1	0h	3	207362
CL7906.Contig4_H1	SVDQLYQIIK	2	y5	1	24h	3	207321
CL8458.Contig5_H1	LFALLFAK	2	y5	1	24h	3	207282
CL8458.Contig2_H1	AYFPFLPGASEGDIK	2	y6	1	48h	2	207230
Unigene30320_H1	YEVSELSLEQVSNLR	2	y6	1	24h	3	207140
CL14417.Contig1_H1	IVAALPTIK	2	y6	1	0h	1	207027
Unigene11523_H1	FMVSLPK	2	y5	1	24h	2	206878
CL40183.Contig3_H1	LEAIPWR	2	y5	1	0h	2	206751
CL21394.Contig6_H1	AVYDGTPNLPPAAK	2	y8	1	0h	3	206677
CL39031.Contig4_H1	VLELPYGTDDR	2	y7	1	0h	3	206160
CL40183.Contig3_H1	VVTAENYAHLNLVK	3	y12	2	0h	1	206106
CL445.Contig3_H1	EFLVQSADLWEGR	2	y5	1	96h	1	205999
Biognosys_iRT	TPVITGAPYEYR	2	y5	1	48h	2	205983
Unigene4334_H1	RSVEDLTAGEAESLK	3	y7	1	24h	1	205945
Unigene69143_H1	NAWFSGDIHYGDVNTQTAR	3	b3	1	48h	1	205935
CL40183.Contig2_H1	VGEQLDAEELLNIAGDPK	3	y8	1	48h	3	205910
CL393.Contig20_H1	AVANKPNEIVIDTSK	3	b8	1	24h	1	205748
Unigene30320_H1	YEVSELSLEQVSNLR	3	y4	1	24h	1	205444
CL4145.Contig20_H1	EETKPGSLGVTVEGPK	3	y6	1	96h	2	205029
CL21394.Contig6_H1	AVYDGTPNLPPAAK	2	y5	1	0h	3	204998
CL13131.Contig1_H1	ADHSITQTLLLR	3	y3	1	0h	2	204982
CL39031.Contig3_H1	VDRPFLLVLR	3	b5	1	0h	3	204657
Unigene69143_H1	NAWFSGDIHYGDVNTQTAR	3	y9	1	24h	3	204136
CL19734.Contig1_H1	EFPVSAPILLLGTLR	2	y9	1	24h	1	204012
Unigene30320_H1	YEVSELSLEQVSNLR	2	y8	1	48h	1	203803
CL5308.Contig5_H1	AAGGYDDWPVGR	2	y5	1	0h	2	203793
Unigene30319_H1	AGGIFVLGGPSEHPWQFDR	3	y6	1	48h	1	203648
CL40281.Contig1_H1	LFVVQVEDELK	2	y5	1	24h	1	203600
Unigene30318_H1	LFKVEITDVLK	3	y10	2	48h	1	203550
CL5308.Contig4_H1	ATVEALNTFEGELK	2	y8	1	96h	2	202918
Unigene69143_H1	NAWFSGDIHYGDVNTQTAR	3	y16	2	24h	1	202681
CL7906.Contig2_H1	TFHISGVNQDITR	3	y3	1	0h	2	202645
Unigene68371_H1	YDDLQFNGLSISQIQR	3	y6	1	48h	1	202116
Unigene21935_H1	NVASLSDDEVLTLQSVLR	3	y8	1	48h	1	202113
CL4145.Contig29_H1	GGLGLGIEGPVEAK	2	y8	1	48h	2	201873
CL21394.Contig6_H1	AVYDGTPNLPPAAK	2	y8	1	0h	2	201836
CL1922.Contig1_H1	VFFDITADGQPLGR	2	y9	1	24h	2	201765
CL40281.Contig1_H1	LFVVQVEDELK	2	y5	1	24h	3	201525
CL39031.Contig3_H1	VDRPFLLVLR	3	y9	2	48h	2	201051
Unigene10170_H1	NLESLSEGEVESLK	2	y5	1	24h	3	200523
CL393.Contig16_H1	VINFQIETK	2	y4	1	0h	2	200420
CL445.Contig3_H1	EFLVQSADLWEGR	2	y8	1	96h	2	200199
Unigene58881_H1	GKIPNLNIYTSR	3	b5	1	24h	1	200109
CL40183.Contig2_H1	VGEQLDAEELLNIAGDPK	3	y8	1	24h	3	199929
CL4145.Contig20_H1	FTVETFSAGK	2	y6	1	24h	3	199907
CL4145.Contig23_H1	FNDEHIPDSPYR	2	b6	1	48h	1	199227
CL40281.Contig2_H1	GDELFSYLK	2	b3	1	0h	3	198807
Unigene10170_H1	YEITHQLETLGLGLR	3	y7	1	24h	3	198624
CL39031.Contig5_H1	LNLFLGR	2	y3	1	48h	2	198545
Unigene30318_H1	VEITDVLK	2	y5	1	0h	2	198507
CL7906.Contig4_H1	ISFEGEYVQR	2	y6	1	48h	3	198477
CL4145.Contig2_H1	DVPGAPFPVK	2	y8	2	24h	1	198470
Unigene180_H1	FADENFLLK	2	y8	1	96h	1	198405
CL5308.Contig4_H1	ATVEALNTFEGELK	2	y8	1	24h	2	198280
CL37349.Contig1_H1	LQESGTSEVVNNDKEFR	3	y15	2	48h	2	197920
CL40281.Contig3_H1	TLEPFDRDINPFALTK	3	y13	2	0h	2	197743
CL40183.Contig2_H1	VGEQLDAEELLNIAGDPK	3	y8	1	0h	3	197726
CL39270.Contig1_H1	FADENFTLK	2	y7	1	0h	2	197703
Unigene30318_H1	VEITDVLK	2	y6	1	96h	2	197098
CL7906.Contig3_H1	ALSEPLEPFNYESVNKDSVTK	3	y17	2	48h	3	197086
Biognosys_iRT	GTFIIDPAAVIR	2	y9	1	96h	1	196874
Unigene63976_H1	IACGIIGITK	2	y9	1	96h	3	196736
Unigene30318_H1	VEITDVLK	2	y6	1	24h	1	196692
CL5308.Contig4_H1	ATVEALNTFEGELK	2	y8	1	0h	3	196453
Unigene62350_H1	DINTLTDEEIK	2	y4	1	24h	2	196381
CL40281.Contig2_H1	GDELFSYLK	2	b3	1	0h	2	196152
CL40183.Contig3_H1	LEAIPWR	2	y5	1	0h	1	196008
CL8458.Contig2_H1	AYFPFLPGASEGDIK	2	y6	1	0h	1	195793
CL393.Contig21_H1	YGNIPIAGSPYK	2	y8	1	0h	3	195738
CL40183.Contig2_H1	VGEQLDAEELLNIAGDPK	3	y8	1	48h	2	195533
Unigene65233_H1	LYTVQFEDALR	2	y4	1	24h	1	195438
CL24398.Contig8_H1	VLDWILR	2	y3	1	96h	1	195215
CL40281.Contig3_H1	DINPFALTK	2	b3	1	48h	1	195014
CL8129.Contig12_H1	VFSNSPAEGELQR	2	y7	1	24h	3	194622
CL24228.Contig1_H1	NPWAVTFSYGR	2	y7	1	96h	2	194398
CL39031.Contig3_H1	VDRPFLLVLR	3	b5	1	0h	2	194287
CL39031.Contig4_H1	VLELPYGTDDR	2	y7	1	24h	1	194271
CL1922.Contig1_H1	VFFDITADGQPLGR	2	y9	1	0h	1	194145
CL5308.Contig5_H1	LGYLTFCPTNLGTTLR	2	y9	1	24h	2	194067
CL7490.Contig16_H1	LQIYALPSSDDSK	2	y8	1	24h	2	193783
CL4145.Contig20_H1	FTVETFSAGK	2	y9	1	48h	1	193596
CL8458.Contig5_H1	LFALLFAK	2	y6	1	96h	3	193546
CL40281.Contig3_H1	TLEPFDRDINPFALTK	3	y13	2	96h	1	193540
Unigene69143_H1	NAWFSGDIHYGDVNTQTAR	3	y17	2	24h	3	192750
CL48702.Contig1_H1	AFGIEVESHPSYTGQR	3	y11	2	24h	3	192732
CL39031.Contig3_H1	VDRPFLLVLR	3	y9	2	24h	3	192339
CL40281.Contig1_H1	GLDFGIPYWDWTRPNTK	3	y11	2	0h	1	192208
Biognosys_iRT	ADVTPADFSEWSK	2	y9	2	96h	3	191340
CL1922.Contig1_H1	VFFDITADGQPLGR	2	y7	1	48h	2	191297
CL4145.Contig28_H1	VTETDITDLTASIR	2	y7	1	48h	1	191231
CL7772.Contig20_H	GAGEVWEGTAALDK	2	y9	1	0h	2	191173
Unigene10170_H1	NLESLSEGEVESLK	2	b4	1	48h	1	190953
CL40183.Contig2_H1	VGEQLDAEELLNIAGDPK	3	b7	1	24h	2	190794
Unigene4938_H1	RWLSPSAAGPR	2	y6	1	24h	3	190735
Unigene30320_H1	YEVSELSLEQVSNLR	3	y4	1	48h	1	190722
CL7490.Contig16_H1	LQIYALPSSDDSK	2	b3	1	24h	3	190489
CL393.Contig21_H1	YGNIPIAGSPYK	2	y8	1	24h	2	190351
CL7490.Contig16_H1	LQIYALPSSDDSK	2	y8	1	24h	1	189905
Unigene11522_H1	VLELPYGTDGR	2	y7	2	48h	2	189662
Unigene63900_H1	NLLSVAYK	2	y5	1	48h	1	189604
Unigene68370_H1	IWAIWQK	2	y6	1	24h	1	189503
CL8458.Contig5_H1	LFALLFAK	2	y3	1	24h	2	189447
CL7590.Contig1_H1	VPQWNEEYIK	2	y9	2	96h	1	189163
CL7906.Contig3_H1	ALPSLFTDPYDSNPFK	2	y14	2	48h	1	189083
CL8458.Contig5_H1	LFALLFAK	2	y5	1	0h	2	189028
CL40281.Contig3_H1	TLEPFDRDINPFALTK	3	b7	1	48h	1	189021
CL40183.Contig3_H1	VVTAENYAHLNLVK	3	y12	2	24h	1	188648
CL11519.Contig14_H1	FQIAELDAATSR	2	y5	1	24h	3	188549
Unigene27031_H1	KNVASLTDAEVLTLQSILR	3	y8	1	24h	1	188176
Unigene30319_H1	VFAGFALR	2	y7	1	48h	3	187992
CL5308.Contig5_H1	AAGGYDDWPVGR	2	y7	1	0h	2	187447
CL8458.Contig5_H1	LFALLFAK	2	y4	1	24h	2	186679
Unigene32601_H1	GYIDFENGYTVR	2	y8	1	24h	1	186512
CL4145.Contig20_H1	GAGEGEVAVQIIGPGGSEEK	3	y9	1	24h	2	186023
Unigene30320_H1	YEVSELSLEQVSNLR	2	y6	1	48h	1	185871
Biognosys_iRT	ADVTPADFSEWSK	2	y9	2	0h	2	185609
CL2043.Contig4_H1	QITINDLPVGR	2	y9	1	96h	1	185540
CL7906.Contig2_H1	TFHISGVNQDITR	3	b7	1	0h	3	185530
CL7490.Contig3_H1	DGCYLWEPLNLR	3	y5	1	96h	1	185424
Unigene10170_H1	YEITHQLETLGLGLR	3	y6	1	24h	3	185392
CL7490.Contig7_H1	DGCYLWEPLNLR	2	y6	1	0h	1	185389
CL181.Contig3_H1	VTGTEPFDITWAK	2	y7	1	48h	1	185362
CL7490.Contig16_H1	LQIYALPSSDDSK	2	b3	1	96h	2	185352
CL40281.Contig3_H1	TLEPFDRDINPFALTK	3	y13	2	0h	3	185203
CL40281.Contig1_H1	LFVVQVEDELK	2	y7	1	0h	1	185091
Biognosys_iRT	ADVTPADFSEWSK	2	y9	2	24h	2	184807
Unigene58881_H1	QEINPFFR	2	y4	1	24h	3	184167
Unigene30320_H1	GAQVGVPYWDWTRPGK	3	y13	2	24h	1	184149
CL40281.Contig2_H1	GDELFSYLK	2	y7	1	24h	1	183781
Unigene30320_H1	YEVSELSLEQVSNLR	2	y4	1	24h	1	183658
CL4145.Contig20_H1	FTVETFSAGK	2	y9	1	24h	1	183599
Unigene68370_H1	IWAIWQK	2	y5	1	0h	3	183258
CL7772.Contig20_H	GAGEVWEGTAALDK	2	y9	1	48h	2	183005
CL7906.Contig2_H1	TFHISGVNQDITR	2	b3	1	48h	3	182982
CL20613.Contig3_H1	IVTGQNPASATPTAEAIVR	3	y8	1	96h	1	182885
CL24398.Contig8_H1	VLDWILR	2	y5	1	24h	1	182610
CL13131.Contig1_H1	ADHSITQTLLLR	3	y3	1	0h	1	182599
CL39031.Contig5_H1	LNLFLGR	2	b3	1	0h	2	182551
CL11519.Contig14_H1	FQIAELDAATSR	2	y6	1	24h	3	182226
Biognosys_iRT	GTFIIDPAAVIR	2	y9	1	48h	2	182108
CL39270.Contig1_H1	FADENFTLK	2	y7	1	0h	1	181530
CL39031.Contig5_H1	LNLFLGR	2	b3	1	0h	3	181473
CL7490.Contig16_H1	LQIYALPSSDDSK	2	y9	1	48h	3	181442
CL14417.Contig1_H1	IVAALPTIK	2	y7	1	0h	2	181410
Unigene180_H1	FADENFLLK	2	y8	1	48h	1	181209
CL24398.Contig8_H1	VLDWILR	2	y5	1	24h	3	181159
Unigene62659_H1	IPAITDQDSGTYK	2	y7	1	24h	3	181158
CL8458.Contig2_H1	AYFPFLPGASEGDIK	2	y4	1	48h	2	181158
Unigene30319_H1	VFAGFALR	2	y7	1	0h	1	181045
CL4145.Contig22_H1	VTAYGEGLHTGTTGQISK	3	y16	2	24h	3	180997
Unigene10170_H1	NLESLSEGEVESLK	2	b3	1	48h	1	180889
CL15687.Contig2_H1	VNQIGSVSESIQAFK	2	y8	1	24h	3	180709
CL8458.Contig2_H1	AYFPFLPGASEGDIK	2	y8	1	96h	1	180670
CL7906.Contig4_H1	VGTFYILGGPSELPWAYER	3	y6	1	48h	1	180596
CL15687.Contig2_H1	VNQIGSVSESIQAFK	2	y8	1	0h	1	180549
CL1922.Contig2_H1	VFFDITADGQPLGR	3	y4	1	96h	1	180475
CL8458.Contig2_H1	AYFPFLPGASEGDIK	3	y9	2	0h	3	179920
CL7427.Contig5_H1	TGDGQGLPYNNWR	2	y7	1	48h	3	179658
CL7906.Contig4_H1	ISFEGEYVQR	2	y6	1	0h	1	179318
CL8458.Contig2_H1	AYFPFLPGASEGDIK	2	y8	1	24h	3	179210
CL39031.Contig5_H1	LNLFLGR	2	b3	1	24h	2	179072
CL24398.Contig8_H1	VLDWILR	2	y3	1	48h	2	178487
Unigene65930_H1	IFAIWQALQK	2	y4	1	0h	2	178261
CL7590.Contig1_H1	VPQWNEEYIK	2	y7	1	0h	1	178248
CL4145.Contig20_H1	EETKPGSLGVTVEGPK	3	y6	1	0h	1	178229
CL7490.Contig7_H1	DGCYLWEPLNLR	2	y7	1	24h	1	178202
CL5308.Contig5_H1	GIHGEHTESVGGVYDISNK	4	y6	1	0h	1	178149
CL7772.Contig20_H	GAGEVWEGTAALDK	2	y9	1	24h	2	178109
Unigene180_H1	FADENFLLK	2	y8	1	0h	2	177473
CL15687.Contig2_H1	VNQIGSVSESIQAFK	2	y8	1	96h	2	177305
CL7906.Contig5_H1	LGLPLTYANFDLEVK	2	y12	2	24h	1	177202
Biognosys_iRT	ADVTPADFSEWSK	2	y9	2	24h	3	176749
CL393.Contig21_H1	YGNIPIAGSPYK	2	y8	1	0h	2	176587
CL8458.Contig5_H1	LFALLFAK	2	y3	1	24h	3	176478
CL21394.Contig6_H1	AVYDGTPNLPPAAK	2	y10	1	24h	3	175805
CL7906.Contig4_H1	ISFEGEYVQR	2	y6	1	24h	1	175654
Unigene10170_H1	NLESLSEGEVESLK	2	y9	1	0h	3	175566
CL1922.Contig2_H1	VFFDITADGQPLGR	3	y4	1	48h	1	175482
CL7906.Contig5_H1	KLGLPLTYANFDLEVK	3	b8	1	96h	1	175298
Unigene65233_H1	LYTVQFEDALR	2	y3	1	0h	1	175027
CL445.Contig3_H1	EFLVQSADLWEGR	2	y4	1	0h	1	174936
Unigene69143_H1	NAWFSGDIHYGDVNTQTAR	3	b3	1	24h	1	174773
Unigene68371_H1	YDDLQFNGLSISQIQR	3	y7	1	0h	1	174771
CL8458.Contig2_H1	AYFPFLPGASEGDIK	2	y6	1	24h	1	174603
Unigene65233_H1	LYTVQFEDALR	2	y4	1	0h	1	174552
Unigene58881_H1	GKIPNLNIYTSR	3	y6	1	48h	3	174456
CL13131.Contig1_H1	ADHSITQTLLLR	3	y3	1	0h	3	174307
Unigene39910_H1	TTPSYVAFTDTER	2	y7	1	48h	1	174297
CL445.Contig3_H1	EFLVQSADLWEGR	2	y8	1	24h	3	174123
CL11519.Contig14_H1	FQIAELDAATSR	2	b3	1	24h	3	174016
CL1922.Contig1_H1	VFFDITADGQPLGR	2	y8	1	24h	3	173927
CL7906.Contig2_H1	ALPSLFTDPFGNNPFK	2	y14	2	0h	1	173829
CL393.Contig21_H1	YGNIPIAGSPYK	2	y8	1	48h	2	173609
CL5308.Contig5_H1	LGYLTFCPTNLGTTLR	2	y9	1	0h	2	172972
CL1922.Contig1_H1	VFFDITADGQPLGR	2	y7	1	48h	1	172959
CL1922.Contig1_H1	VFFDITADGQPLGR	2	y6	1	24h	3	172923
CL393.Contig20_H1	AGYGGLSIVVEGPHR	3	y7	1	24h	2	172829
CL445.Contig3_H1	EFLVQSADLWEGR	2	y4	1	96h	1	172764
Unigene30320_H1	LLTVQFER	2	y5	1	0h	1	172617
Unigene58881_H1	QEINPFFR	2	y4	1	48h	3	172503
CL39031.Contig4_H1	VLELPYGTDDR	2	b3	1	24h	2	172097
CL7906.Contig2_H1	TFHISGVNQDITR	3	b7	1	0h	2	172085
Unigene63900_H1	NLLSVAYK	2	y5	1	0h	2	172005
CL393.Contig14_H1	FADEHVPGSPFLLNVGGEASGR	3	y7	1	0h	1	171911
Unigene30320_H1	LLTVQFER	2	y6	1	48h	3	171777
CL445.Contig3_H1	EFLVQSADLWEGR	2	y5	1	0h	1	171641
CL5308.Contig5_H1	GIHGEHTESVGGVYDISNK	4	y6	1	48h	1	171543
Unigene30320_H1	YEVSELSLEQVSNLR	2	y8	1	24h	1	171512
CL5308.Contig5_H1	LGYLTFCPTNLGTTLR	2	y9	1	0h	3	171508
CL40281.Contig1_H1	LFVVQVEDELK	2	y7	1	48h	3	171474
CL393.Contig21_H1	YGNIPIAGSPYK	2	b3	1	0h	1	171309
CL280.Contig20_H1	LGIPNNAVSK	2	y7	1	48h	1	171116
Biognosys_iRT	GTFIIDPAAVIR	2	y9	1	24h	1	170967
Unigene11522_H1	VLELPYGTDGR	2	y7	2	48h	1	170861
Unigene10170_H1	NLESLSEGEVESLK	2	b3	1	0h	1	170861
Unigene10170_H1	YEITHQLETLGLGLR	3	y6	1	48h	1	170733
CL7490.Contig16_H1	LQIYALPSSDDSK	2	b3	1	24h	1	170569
Unigene68370_H1	IWAIWQK	2	y4	1	48h	1	170567
CL7906.Contig4_H1	ANSLPIQAFDPYK	2	y3	1	48h	1	170555
Unigene32601_H1	GYIDFENGYTVR	2	y5	1	48h	3	170372
Unigene69143_H1	NAWFSGDIHYGDVNTQTAR	3	y9	1	48h	1	169982
Unigene11522_H1	VLELPYGTDGR	2	y6	1	48h	2	169977
Unigene30318_H1	VEITDVLK	2	y5	1	0h	3	169787
CL393.Contig2_H1	FDDVHIPGSPFIVNIAPDSGTAR	3	b5	1	0h	3	169734
CL7906.Contig2_H1	ALPSLFTDPFGNNPFK	2	b4	1	48h	1	169272
CL2043.Contig4_H1	QITINDLPVGR	2	y9	1	0h	1	169062
Unigene62350_H1	KDINTLTDEEIK	3	y6	1	0h	3	168907
Unigene65233_H1	LYTVQFEDALR	2	y6	1	24h	2	168786
CL7772.Contig20_H	GAGEVWEGTAALDK	2	y9	1	48h	3	168764
CL7590.Contig1_H1	VPQWNEEYIK	2	y9	2	48h	2	168556
CL7490.Contig16_H1	LQIYALPSSDDSK	2	y8	1	48h	3	168457
CL1922.Contig1_H1	VFFDITADGQPLGR	2	y4	1	96h	1	168381
Unigene65930_H1	IFAIWQALQK	2	y7	1	96h	1	168350
CL39031.Contig5_H1	LNLFLGR	2	y6	1	96h	1	168350
CL40183.Contig3_H1	VVTAENYAHLNLVK	3	y12	2	48h	1	168091
CL24398.Contig8_H1	VLDWILR	2	y3	1	24h	3	168056
CL8458.Contig2_H1	AYFPFLPGASEGDIK	2	y4	1	0h	1	168012
Unigene21935_H1	NVASLSDDEVLTLQSVLR	3	y8	1	24h	1	167915
CL7906.Contig5_H1	LGLPLTYANFDLEVK	2	y8	1	48h	1	167862
CL280.Contig18_H1	EAVKDDNWINNEFISTVQK	3	y6	1	48h	1	167747
CL4145.Contig2_H1	DVPGAPFPVK	2	y8	2	48h	2	167736
CL24398.Contig8_H1	VLDWILR	2	y5	1	0h	2	167684
Unigene180_H1	FADENFLLK	2	y6	1	0h	1	167672
Unigene27031_H1	KNVASLTDAEVLTLQSILR	3	y6	1	48h	1	167661
Unigene30318_H1	VEITDVLK	2	y7	1	24h	2	167656
CL8458.Contig2_H1	AYFPFLPGASEGDIK	2	y8	1	0h	3	167608
CL1922.Contig1_H1	VFFDITADGQPLGR	2	y4	1	24h	1	167176
CL11289.Contig2_H1	LGNFVTIVPDLYR	2	y8	1	96h	1	167169
Unigene10170_H1	YFQELASSSHIR	3	y5	1	48h	1	167143
CL4145.Contig31_H1	DTVRPSIQPVVGK	3	y5	1	48h	1	167124
CL7772.Contig20_H	SLPNVFNYLIDVR	2	y11	2	24h	1	167045
CL40281.Contig3_H1	DINPFALTK	2	b3	1	48h	3	166671
Unigene30320_H1	GAQVGVPYWDWTRPGK	3	y7	1	0h	1	166586
CL8458.Contig2_H1	AYFPFLPGASEGDIK	3	y9	2	96h	2	166451
Unigene10170_H1	YEITHQLETLGLGLR	3	y5	1	0h	2	166377
Unigene65929_H1	YDVTDVFNQMR	2	b5	1	24h	3	166186
Unigene30320_H1	GAQVGVPYWDWTRPGK	3	y10	2	0h	2	165782
Unigene65233_H1	LYTVQFEDALRR	3	y10	2	24h	3	165743
CL34536.Contig3_H1	QLGKPESYVCVR	3	y8	2	24h	3	165685
CL7490.Contig16_H1	LQIYALPSSDDSK	2	b3	1	0h	3	165653
CL7906.Contig2_H1	ALPSLFTDPFGNNPFK	2	y4	1	48h	1	165630
Unigene10170_H1	NLESLSEGEVESLK	3	y7	1	48h	1	165252
CL393.Contig2_H1	FDDVHIPGSPFIVNIAPDSGTAR	3	b5	1	96h	2	164992
CL23109.Contig5_H1	SAIHEIVLVGGSTR	3	b7	1	48h	1	164766
CL40281.Contig1_H1	GLDFGIPYWDWTRPNTK	3	y15	2	48h	1	164711
CL46997.Contig1_H1	LGPQFTDDSIAVR	2	y6	1	0h	1	164662
Biognosys_iRT	GTFIIDPGGVIR	2	y6	1	48h	3	164455
CL1922.Contig2_H1	VFFDITADGQPLGR	3	y4	1	48h	2	164395
CL8458.Contig2_H1	AYFPFLPGASEGDIK	3	y9	1	24h	3	164314
CL7906.Contig2_H1	TFHISGVNQDITR	3	b7	1	24h	3	163920
CL393.Contig2_H1	FDDVHIPGSPFIVNIAPDSGTAR	3	y7	1	48h	1	163763
CL21394.Contig6_H1	AVYDGTPNLPPAAK	2	y10	1	96h	2	163708
Unigene65930_H1	IFAIWQALQK	2	y8	1	96h	2	163611
CL5308.Contig5_H1	AAGGYDDWPVGR	2	y5	1	0h	1	163311
CL445.Contig3_H1	EFLVQSADLWEGR	2	b3	1	48h	3	163251
CL7772.Contig20_H	GAGEVWEGTAALDK	2	y9	1	24h	1	163145
Biognosys_iRT	ADVTPADFSEWSK	2	y9	2	48h	3	162950
CL8458.Contig2_H1	AYFPFLPGASEGDIK	2	y6	1	96h	1	162607
CL8458.Contig5_H1	LFALLFAK	2	y4	1	24h	3	162522
CL7490.Contig7_H1	DGCYLWEPLNLR	2	y7	1	0h	2	162033
Unigene67814_H1	IWAAWQELQK	2	y8	1	48h	1	162026
Unigene10170_H1	YEITHQLETLGLGLR	3	y3	1	24h	3	161982
Unigene26795_H1	IANLQDQIQALK	2	y7	1	24h	1	161918
Unigene3895_H1	TPYLLDVTPTFQGFAPSLR	3	y4	1	48h	1	161626
Unigene21935_H1	NVASLSDDEVLTLQSVLR	3	y6	1	48h	1	161458
CL46997.Contig1_H1	LGPQFTDDSIAVR	2	y6	1	24h	1	161315
CL4145.Contig28_H1	VTETDITDLTASIR	2	y4	1	48h	1	161108
Unigene10170_H1	YEITHQLETLGLGLR	3	y7	1	24h	1	160905
Unigene65233_H1	LYTVQFEDALR	2	y8	1	0h	2	160632
CL5308.Contig4_H1	ATVEALNTFEGELK	2	y7	1	48h	1	160592
Unigene10170_H1	YEITHQLETLGLGLR	3	y6	1	24h	1	160495
Unigene27031_H1	KNVASLTDAEVLTLQSILR	3	y6	1	24h	1	160173
CL5308.Contig5_H1	AAGGYDDWPVGR	2	y4	1	96h	2	160097
CL5308.Contig4_H1	ATVEALNTFEGELK	2	y8	1	48h	3	159783
CL4145.Contig20_H1	EETKPGSLGVTVEGPK	3	y6	1	0h	3	159728
CL24228.Contig1_H1	NPWAVTFSYGR	2	y7	1	24h	1	159635
CL39031.Contig5_H1	LNLFLGR	2	y5	1	24h	1	159381
Unigene63900_H1	NLLSVAYK	2	y5	1	96h	3	159361
CL24398.Contig8_H1	VLDWILR	2	y3	1	48h	3	159356
CL39031.Contig5_H1	LNLFLGR	2	y4	1	96h	3	159175
Unigene32601_H1	GYIDFENGYTVR	2	y8	1	0h	1	159059
CL39031.Contig4_H1	VLELPYGTDDR	2	b3	1	48h	2	159057
CL39031.Contig5_H1	LNLFLGR	2	b3	1	48h	3	158992
CL445.Contig3_H1	EFLVQSADLWEGR	2	b3	1	0h	3	158862
CL40281.Contig1_H1	LFVVQVEDELK	2	b3	1	0h	1	158760
Biognosys_iRT	TPVITGAPYEYR	2	y2	1	24h	3	158733
Biognosys_iRT	GTFIIDPAAVIR	2	y9	1	48h	1	158686
Unigene30320_H1	LLTVQFER	2	y3	1	48h	1	158617
Unigene32601_H1	GYIDFENGYTVR	2	y8	1	48h	1	158570
Unigene10170_H1	NLESLSEGEVESLK	2	y9	1	0h	2	158468
CL5308.Contig4_H1	ATVEALNTFEGELK	2	y4	1	48h	1	158398
CL20613.Contig3_H1	IVTGQNPASATPTAEAIVR	3	y8	1	48h	1	158351
CL4145.Contig1_H1	GVDVPVNTIDNK	2	y8	1	96h	2	158146
Biognosys_iRT	GTFIIDPAAVIR	2	y9	1	24h	3	157976
Unigene81385_H1	AVFPSIVGRPR	2	y9	2	24h	3	157883
CL1922.Contig1_H1	VFFDITADGQPLGR	2	y6	1	96h	1	157803
CL40183.Contig2_H1	VGEQLDAEELLNIAGDPK	3	b7	1	0h	3	157802
Unigene27031_H1	NVASLTDAEVLTLQSILR	2	y8	1	48h	1	157791
Unigene30318_H1	LFVVEVEDELR	2	b3	1	0h	1	157754
Unigene30320_H1	GAQVGVPYWDWTRPGK	3	y12	2	0h	2	157702
Unigene10170_H1	YFQELASSSHIR	2	y9	1	24h	3	157618
Unigene68371_H1	YDDLQFNGLSISQIQR	3	y7	1	48h	3	157599
Unigene52953_H1	LLAESDIASAAR	2	y7	1	0h	1	157563
CL40183.Contig2_H1	VGEQLDAEELLNIAGDPK	3	b7	1	48h	3	157489
CL8458.Contig2_H1	AYFPFLPGASEGDIK	3	y8	1	48h	1	157313
Unigene10170_H1	YEITHQLETLGLGLR	3	y3	1	48h	1	157142
Unigene68371_H1	YDDLQFNGLSISQIQR	3	y6	1	24h	3	156785
Unigene10170_H1	YEITHQLETLGLGLR	3	y5	1	96h	1	156632
Unigene30320_H1	LLTVQFER	2	y3	1	24h	1	156626
Unigene30320_H1	LLTVQFER	2	y4	1	0h	1	156490
CL5308.Contig5_H1	LGYLTFCPTNLGTTLR	2	y5	1	48h	1	156449
CL8458.Contig2_H1	AYFPFLPGASEGDIK	2	y6	1	24h	3	156197
Unigene30318_H1	TNPFYSANIAFK	2	y8	1	24h	3	156137
CL8458.Contig5_H1	LFALLFAK	2	y3	1	0h	2	155825
Unigene30319_H1	VFAGFALR	2	y5	1	24h	1	155795
Biognosys_iRT	GTFIIDPAAVIR	2	y9	1	24h	2	155627
CL2043.Contig4_H1	QITINDLPVGR	2	y7	1	0h	1	155523
CL40183.Contig2_H1	VGEQLDAEELLNIAGDPK	3	y8	1	96h	2	155199
CL13131.Contig1_H1	ADHSITQTLLLR	3	y3	1	48h	3	154985
Unigene58881_H1	GKIPNLNIYTSR	3	y5	1	0h	3	154887
Unigene52953_H1	LLAESDIASAAR	2	y10	1	96h	1	154872
CL5308.Contig5_H1	LAALPEFK	2	y6	1	96h	1	154492
Biognosys_iRT	GTFIIDPAAVIR	2	y9	1	0h	3	154455
Unigene68371_H1	DHSTPFDVFNYK	2	y5	1	24h	3	154366
CL11747.Contig2_H1	DGYVLSILAQK	2	y7	1	96h	1	154194
CL14417.Contig1_H1	IVAALPTIK	2	y7	1	0h	3	154124
CL7490.Contig16_H1	LQIYALPSSDDSK	2	b3	1	24h	2	154070
CL15687.Contig2_H1	VNQIGSVSESIQAFK	2	y8	1	48h	3	153982
Unigene68370_H1	IWAIWQK	2	y6	1	48h	3	153164
CL7490.Contig16_H1	LQIYALPSSDDSK	2	b3	1	0h	2	153152
CL7906.Contig2_H1	TFHISGVNQDITR	2	y11	2	24h	1	153054
Unigene68371_H1	DHSTPFDVFNYK	2	y4	1	24h	3	153020
Unigene65233_H1	LYTVQFEDALR	2	y8	1	0h	3	153001
CL19285.Contig33_H1	TYGQSVAIANFLAR	2	y8	1	24h	3	152985
CL393.Contig14_H1	FADEHVPGSPFLLNVGGEASGR	3	y7	1	96h	1	152980
CL2043.Contig4_H1	QITINDLPVGR	2	y7	1	96h	1	152787
CL5308.Contig5_H1	AAGGYDDWPVGR	2	y4	1	48h	3	152763
CL445.Contig3_H1	EFLVQSADLWEGR	2	b3	1	24h	2	152628
Biognosys_iRT	GTFIIDPAAVIR	2	y9	1	48h	3	152291
CL7490.Contig16_H1	LQIYALPSSDDSK	2	y9	1	48h	2	152260
CL40281.Contig1_H1	LFVVQVEDELK	2	b3	1	48h	3	152150
Unigene65930_H1	IFAIWQALQK	2	y6	1	96h	2	152145
CL8458.Contig5_H1	LFALLFAK	2	y5	1	48h	3	152033
CL40183.Contig2_H1	VGEQLDAEELLNIAGDPK	3	b7	1	48h	2	151876
Unigene63388_H1	FQIFALPTSDDSK	2	y9	1	96h	1	151839
CL8458.Contig2_H1	AYFPFLPGASEGDIK	2	y4	1	24h	1	151751
CL1922.Contig1_H1	VFFDITADGQPLGR	2	y8	1	96h	1	151505
CL8458.Contig5_H1	LFALLFAK	2	y4	1	0h	2	151423
CL15373.Contig12_H1	RPNSAIPWGFR	3	y5	1	96h	1	151365
CL8458.Contig5_H1	LFALLFAK	2	y7	1	0h	3	151279
CL393.Contig20_H1	AVANKPNEIVIDTSK	3	b8	1	96h	2	151153
CL393.Contig2_H1	FDDVHIPGSPFIVNIAPDSGTAR	3	y8	1	48h	1	150892
Unigene11522_H1	VLELPYGTDGR	2	y6	1	48h	1	150877
CL14417.Contig1_H1	IVAALPTIK	2	y6	1	96h	1	150755
Unigene58881_H1	GKIPNLNIYTSR	3	b5	1	0h	1	150686
CL46997.Contig1_H1	LGPQFTDDSIAVR	2	y6	1	48h	1	150281
CL7772.Contig20_H	GAGEVWEGTAALDK	2	y9	1	96h	2	150107
Unigene11522_H1	EASTYESDFTTGSGDVIR	2	y9	1	0h	1	149620
CL7772.Contig20_H	GAGEVWEGTAALDK	2	y8	1	0h	1	149548
CL14417.Contig1_H1	IVAALPTIK	2	y7	1	24h	3	149523
CL7906.Contig5_H1	KLGLPLTYANFDLEVK	3	y7	1	48h	1	149300
Unigene3793_H1	AATGQQFPIEESNER	2	y8	1	0h	2	149156
CL393.Contig16_H1	VINFQIETK	2	y7	1	96h	2	149149
CL7906.Contig3_H1	ALSEPLEPFNYESVNKDSVTK	3	y14	2	48h	1	149107
CL445.Contig3_H1	EFLVQSADLWEGR	2	y4	1	24h	1	148945
CL40281.Contig3_H1	TLEPFDRDINPFALTK	3	b3	1	0h	1	148907
CL14417.Contig1_H1	IVAALPTIK	2	y7	1	48h	3	148773
CL8458.Contig2_H1	AYFPFLPGASEGDIK	2	y8	1	96h	2	148677
Unigene30319_H1	AGGIFVLGGPSEHPWQFDR	3	y12	2	48h	1	148544
Biognosys_iRT	VEATFGVDESNAK	2	y9	1	96h	3	148495
CL5308.Contig5_H1	SHASYGFPPVLSK	2	y6	1	0h	1	148330
Biognosys_iRT	TPVITGAPYEYR	2	y2	1	0h	1	148324
CL5308.Contig5_H1	GIHGEHTESVGGVYDISNK	4	y5	1	24h	1	148134
CL5308.Contig4_H1	ATVEALNTFEGELK	2	y8	1	0h	2	147990
Unigene32601_H1	GYIDFENGYTVR	2	y7	1	24h	1	147841
CL15687.Contig2_H1	VNQIGSVSESIQAFK	2	y8	1	0h	3	147757
Unigene65233_H1	LYTVQFEDALR	2	y4	1	48h	3	147740
CL7772.Contig20_H	GAGEVWEGTAALDK	2	y7	1	0h	1	147681
CL5308.Contig5_H1	LGYLTFCPTNLGTTLR	2	y9	1	48h	3	147640
CL40183.Contig2_H1	VGEQLDAEELLNIAGDPK	3	y8	1	0h	2	147535
CL40281.Contig3_H1	DINPFALTK	2	b3	1	0h	1	147395
CL7490.Contig16_H1	LQIYALPSSDDSK	2	y8	1	48h	2	147378
Unigene69143_H1	NAWFSGDIHYGDVNTQTAR	3	y17	2	48h	1	147329
CL4145.Contig20_H1	EETKPGSLGVTVEGPK	3	y6	1	0h	2	147301
CL40281.Contig1_H1	GLDFGIPYWDWTRPNTK	3	y7	1	48h	1	147289
Unigene65929_H1	YDVTDVFNQMR	2	y7	1	24h	3	147265
CL2043.Contig4_H1	QITINDLPVGR	2	y5	1	96h	1	147260
Unigene32601_H1	GYIDFENGYTVR	2	y4	1	24h	3	147232
Unigene30318_H1	TNPFYSANIAFK	2	y10	2	24h	3	147212
CL40183.Contig3_H1	VVTAENYAHLNLVK	3	y12	2	24h	3	147202
CL5308.Contig5_H1	GIHGEHTESVGGVYDISNK	4	b13	2	48h	3	147174
CL8458.Contig2_H1	AYFPFLPGASEGDIK	3	y9	1	96h	2	147171
Biognosys_iRT	ADVTPADFSEWSK	2	y9	2	0h	3	146917
CL39031.Contig4_H1	VLELPYGTDDR	2	b3	1	48h	3	146810
CL2043.Contig4_H1	QITINDLPVGR	2	y5	1	0h	1	146801
CL7772.Contig20_H	GAGEVWEGTAALDK	2	y9	1	0h	3	146587
Unigene10170_H1	NLESLSEGEVESLK	3	y5	1	24h	1	146521
Biognosys_iRT	ADVTPADFSEWSK	2	y9	2	96h	1	146509
CL445.Contig3_H1	EFLVQSADLWEGR	2	y5	1	24h	1	146509
Unigene68371_H1	YDDLQFNGLSISQIQR	2	b3	1	0h	1	146421
Unigene10170_H1	NLESLSEGEVESLK	3	y5	1	48h	1	146347
Unigene69143_H1	NAWFSGDIHYGDVNTQTAR	3	y16	2	0h	1	146322
CL7906.Contig4_H1	SVDQLYQIIK	2	y6	1	24h	3	146259
CL40183.Contig2_H1	VGEQLDAEELLNIAGDPK	3	y8	1	96h	3	146233
CL5308.Contig4_H1	ATVEALNTFEGELK	2	y8	1	24h	1	146132
Unigene21935_H1	NVASLSDDEVLTLQSVLR	3	y4	1	48h	1	146027
CL7906.Contig3_H1	ALPSLFTDPYDSNPFK	2	y14	2	24h	1	145983
Unigene63388_H1	FQIFALPTSDDSK	2	y8	1	0h	1	145961
CL1922.Contig1_H1	VFFDITADGQPLGR	2	y6	1	24h	1	145695
CL1922.Contig1_H1	VFFDITADGQPLGR	2	y7	1	24h	3	145563
Unigene63900_H1	NLLSVAYK	2	y6	1	24h	1	145519
Unigene30320_H1	YEVSELSLEQVSNLR	2	y6	1	24h	1	145477
CL8458.Contig2_H1	AYFPFLPGASEGDIK	3	y9	1	0h	3	145450
CL40183.Contig3_H1	VVTAENYAHLNLVK	3	y12	2	96h	1	145396
CL181.Contig3_H1	VTGTEPFDITWAK	2	y7	1	24h	1	145304
CL1922.Contig1_H1	VFFDITADGQPLGR	2	y8	1	24h	1	145204
CL40183.Contig3_H1	LEAIPWR	2	y3	1	0h	2	145013
CL40183.Contig3_H1	LEAIPWR	2	y3	1	0h	1	144894
Unigene58881_H1	GKIPNLNIYTSR	3	b5	1	48h	3	144842
CL393.Contig2_H1	FDDVHIPGSPFIVNIAPDSGTAR	3	b5	1	0h	2	144688
Unigene3793_H1	AATGQQFPIEESNER	2	y8	1	96h	2	144611
CL11292.Contig1_H1	YDTSQPWGFR	2	y6	1	24h	2	144469
Unigene30318_H1	LFVVEVEDELR	2	b3	1	48h	3	144193
CL39270.Contig2_H1	IIIANSGQV	2	y7	1	48h	3	144153
CL7906.Contig2_H1	ALPSLFTDPFGNNPFK	2	y8	1	0h	2	144000
Unigene65233_H1	LYTVQFEDALR	2	y3	1	48h	3	143875
Unigene63976_H1	IACGIIGITK	2	y9	1	48h	3	143641
CL40281.Contig3_H1	RGKPFTSAQCSVELFSK	3	y5	1	48h	1	143483
CL40281.Contig1_H1	LFVVQVEDELK	2	y4	1	48h	1	143480
Unigene63976_H1	IACGIIGITK	2	y9	1	0h	1	143375
Unigene30320_H1	GAQVGVPYWDWTRPGK	3	y5	1	24h	3	143271
CL39031.Contig4_H1	VLELPYGTDDR	2	y7	1	48h	1	143236
Unigene71735_H1	IDFEHADVAR	2	y6	1	48h	2	143159
CL40281.Contig1_H1	VPAIAAQPQYNDPTTGQSK	3	y7	1	0h	1	143121
CL5308.Contig5_H1	LAALPEFK	2	y5	1	96h	2	143034
CL7490.Contig7_H1	DGCYLWEPLNLR	2	y7	1	48h	2	142907
CL7906.Contig4_H1	ALPSLFTDEYSNNPFR	2	y14	2	24h	1	142659
CL39270.Contig1_H1	FADENFTLK	2	y7	1	96h	3	142586
CL40183.Contig2_H1	VGEQLDAEELLNIAGDPK	3	b7	1	24h	3	142586
CL393.Contig16_H1	VINFQIETK	2	y7	1	48h	3	142366
CL40183.Contig2_H1	VGEQLDAEELLNIAGDPK	3	y7	1	48h	3	142279
Unigene58881_H1	GKIPNLNIYTSR	3	b5	1	48h	1	142197
Unigene63388_H1	FQIFALPTSDDSK	2	y9	1	0h	1	142059
CL393.Contig16_H1	VINFQIETK	2	y7	1	0h	1	142000
Biognosys_iRT	TPVITGAPYEYR	2	y2	1	24h	2	141995
CL4145.Contig20_H1	GTLEVTLLNPK	2	y6	1	0h	2	141953
CL40281.Contig3_H1	TLEPFDRDINPFALTK	3	y3	1	48h	1	141953
Unigene10170_H1	YEITHQLETLGLGLR	3	y5	1	24h	2	141898
CL7490.Contig16_H1	LQIYALPSSDDSK	2	y7	1	96h	3	141878
CL7772.Contig20_H	SLPNVFNYLIDVR	2	y11	2	0h	1	141746
CL7772.Contig20_H	VTLNACFGEDESK	2	y6	1	96h	1	141637
CL7590.Contig1_H1	VPQWNEEYIK	2	y9	2	24h	1	141530
CL40281.Contig1_H1	VPAIAAQPQYNDPTTGQSK	3	y7	1	48h	3	141511
CL7906.Contig4_H1	ALPSLFTDEYSNNPFR	2	y14	2	48h	1	141464
Biognosys_iRT	GTFIIDPGGVIR	2	y6	1	96h	1	141430
CL40281.Contig2_H1	GDELFSYLK	2	y3	1	0h	1	141249
CL445.Contig3_H1	EFLVQSADLWEGR	2	b3	1	48h	2	141248
CL40281.Contig2_H1	GDELFSYLK	2	y3	1	48h	3	141209
CL24398.Contig8_H1	VLDWILR	2	y3	1	0h	2	141071
CL39270.Contig1_H1	FADENFTLK	2	y8	1	96h	2	140929
CL393.Contig14_H1	FADEHVPGSPFLLNVGGEASGR	3	y7	1	24h	1	140830
Unigene58881_H1	QEINPFFR	2	y2	1	48h	1	140710
Unigene68371_H1	YDDLQFNGLSISQIQR	3	y3	1	24h	3	140629
CL12416.Contig1_H1	TLDELDNKEIGAPGAHK	3	y15	2	24h	3	140519
Unigene30320_H1	YEVSELSLEQVSNLR	3	y4	1	48h	3	140440
CL39270.Contig1_H1	FADENFTLK	2	y8	1	0h	3	140252
CL7906.Contig4_H1	ANSLPIQAFDPYK	2	y3	1	0h	1	140251
Unigene30319_H1	AGGIFVLGGPSEHPWQFDR	3	y13	2	48h	1	140247
CL15373.Contig12_H1	RPNSAIPWGFR	3	y5	1	0h	1	140228
CL15687.Contig2_H1	VNQIGSVSESIQAFK	2	b3	1	48h	1	140210
Unigene27031_H1	NVASLTDAEVLTLQSILR	2	y8	1	24h	1	139936
Unigene180_H1	FADENFLLK	2	y8	1	24h	1	139861
Unigene27031_H1	NVASLTDAEVLTLQSILR	2	y7	1	48h	1	139826
CL7490.Contig7_H1	DGCYLWEPLNLR	2	b3	1	96h	1	139734
CL280.Contig18_H1	EAVKDDNWINNEFISTVQK	3	y6	1	24h	3	139722
Unigene71735_H1	IDFEHADVAR	2	y6	1	96h	1	139643
Biognosys_iRT	TPVITGAPYEYR	2	y2	1	48h	3	139628
Unigene30319_H1	AGGIFVLGGPSEHPWQFDR	3	y6	1	24h	1	139569
Unigene21935_H1	NVASLSDDEVLTLQSVLR	3	y6	1	24h	1	139362
CL21394.Contig6_H1	AVYDGTPNLPPAAK	2	b6	1	96h	2	139359
CL2043.Contig4_H1	QITINDLPVGR	2	y4	1	96h	1	139197
Unigene30320_H1	YEVSELSLEQVSNLR	2	y7	1	48h	3	139190
CL15687.Contig2_H1	VNQIGSVSESIQAFK	2	y8	1	96h	1	139171
Unigene68371_H1	YDDLQFNGLSISQIQR	3	y3	1	48h	1	139124
CL40281.Contig2_H1	GDELFSYLK	2	y3	1	48h	1	139024
CL7906.Contig3_H1	ALPSLFTDPYDSNPFK	2	y3	1	48h	1	139023
CL393.Contig2_H1	FDDVHIPGSPFIVNIAPDSGTAR	3	b5	1	0h	1	138998
CL7666.Contig3_H1	AVLTEESGELVER	2	y8	1	24h	2	138900
CL40183.Contig2_H1	VGEQLDAEELLNIAGDPK	3	y7	1	24h	2	138863
Unigene63388_H1	FQIFALPTSDDSK	2	y8	1	96h	1	138725
CL44148.Contig2_H1	RVFLTGGAHGIGK	3	b8	1	24h	1	138590
Biognosys_iRT	LFLQFGAQGSPFLK	2	y9	1	48h	1	138545
Unigene58881_H1	QEINPFFR	2	y5	1	24h	3	138448
CL181.Contig3_H1	VTGTEPFDITWAK	2	y7	1	0h	1	138438
CL8458.Contig2_H1	AYFPFLPGASEGDIK	2	y6	1	0h	3	138423
CL44148.Contig2_H1	ATVEAFLTK	2	y7	1	0h	3	138384
CL7906.Contig2_H1	ALPSLFTDPFGNNPFK	2	y8	1	0h	3	138306
Unigene10170_H1	NLESLSEGEVESLK	3	y3	1	24h	3	138277
CL39031.Contig5_H1	LNLFLGR	2	y6	1	48h	2	138054
Unigene30320_H1	GAQVGVPYWDWTRPGK	3	y13	2	48h	3	138002
CL11747.Contig2_H1	GPPLNTPEHSVFATPDLYEK	3	b8	1	24h	2	137746
CL44148.Contig2_H1	ATVEAFLTK	2	y7	1	0h	2	137599
CL40281.Contig3_H1	RGKPFTSAQCSVELFSK	3	y8	1	48h	1	137568
Unigene4334_H1	RSVEDLTAGEAESLK	3	y7	1	0h	1	137471
Unigene62350_H1	YAVAGIGVR	2	y7	1	24h	1	137428
Unigene68371_H1	YDDLQFNGLSISQIQR	2	b3	1	48h	3	137338
CL40183.Contig2_H1	VGEQLDAEELLNIAGDPK	3	b7	1	96h	2	137244
Unigene10170_H1	NLESLSEGEVESLK	3	y7	1	24h	1	137228
CL7906.Contig4_H1	ANSLPIQAFDPYK	2	y3	1	24h	1	136939
CL19285.Contig33_H1	TYGQSVAIANFLAR	2	y6	1	96h	1	136811
Unigene27031_H1	KNVASLTDAEVLTLQSILR	3	y4	1	48h	1	136675
Unigene63900_H1	NLLSVAYK	2	y5	1	0h	1	136546
CL8458.Contig2_H1	AYFPFLPGASEGDIK	2	y4	1	24h	3	136530
CL7490.Contig16_H1	LQIYALPSSDDSK	2	b3	1	48h	3	136492
Unigene27031_H1	NVASLTDAEVLTLQSILR	3	y5	1	48h	2	136277
CL40281.Contig1_H1	LFVVQVEDELK	2	y6	1	0h	1	136268
CL393.Contig16_H1	VINFQIETK	2	y4	1	96h	2	136227
CL7906.Contig4_H1	VGTFYILGGPSELPWAYER	3	y6	1	24h	1	136191
CL4145.Contig20_H1	GAGEGEVAVQIIGPGGSEEK	3	y7	1	24h	2	136117
Biognosys_iRT	TPVITGAPYEYR	2	y2	1	24h	1	135537
CL445.Contig3_H1	EFLVQSADLWEGR	2	b3	1	0h	2	135521
CL1922.Contig1_H1	VFFDITADGQPLGR	2	b4	1	48h	2	135277
Unigene4334_H1	RSVEDLTAGEAESLK	3	y8	1	24h	1	134981
CL40281.Contig3_H1	TLEPFDRDINPFALTK	3	y14	2	0h	2	134935
Unigene48869_H1	VRDNNDGTIVVEYQPK	3	y6	1	24h	1	134895
CL9548.Contig3_H1	NPLPSTDAIAAEK	2	b3	1	96h	2	134765
Unigene58881_H1	QEINPFFR	2	y5	1	48h	3	134522
Biognosys_iRT	ADVTPADFSEWSK	2	y9	2	24h	1	134426
Unigene58881_H1	GKIPNLNIYTSR	3	y3	1	24h	2	134283
CL7906.Contig4_H1	ANSLPIQAFDPYK	2	y3	1	48h	3	134004
Unigene27690_H1	KPLVIEDIEVAPPAAGEVR	3	b7	1	24h	1	133588
Unigene68370_H1	IWAIWQK	2	y6	1	0h	2	133408
CL393.Contig16_H1	VINFQIETK	2	y4	1	0h	3	133381
CL8458.Contig2_H1	EVFGSFLEATLGGAATPDVK	3	y5	1	96h	1	133373
Unigene69143_H1	NAWFSGDIHYGDVNTQTAR	3	y9	1	24h	1	133243
CL393.Contig21_H1	YGNIPIAGSPYK	2	b3	1	96h	2	133235
CL40281.Contig2_H1	GDELFSYLK	2	y6	1	24h	2	133213
Unigene10170_H1	YEITHQLETLGLGLR	3	y5	1	0h	3	133177
Biognosys_iRT	GTFIIDPAAVIR	2	y9	1	96h	2	133171
Unigene30319_H1	VFAGFALR	2	b3	1	24h	3	133069
Unigene10170_H1	YFQELASSSHIR	3	y5	1	24h	1	132825
Unigene63976_H1	IACGIIGITK	2	y9	1	0h	2	132793
Unigene65233_H1	LYTVQFEDALRR	3	y11	2	0h	1	132652
CL7906.Contig2_H1	TFHISGVNQDITR	3	y3	1	24h	2	132497
Unigene68371_H1	YDDLQFNGLSISQIQR	3	b3	1	48h	1	132318
CL12416.Contig1_H1	LVSIGVDDVVR	2	y9	1	48h	1	131991
Unigene30320_H1	LLTVQFER	2	y7	1	96h	1	131878
CL9548.Contig3_H1	NPLPSTDAIAAEK	2	y6	1	96h	2	131798
CL40183.Contig2_H1	VGEQLDAEELLNIAGDPK	3	y7	1	0h	3	131732
Unigene4334_H1	SVEDLTAGEAESLK	2	y9	1	24h	1	131496
Unigene27031_H1	KNVASLTDAEVLTLQSILR	3	y4	1	24h	1	131478
Unigene30320_H1	YEVSELSLEQVSNLR	3	y4	1	0h	1	131242
CL19285.Contig33_H1	TYGQSVAIANFLAR	2	y8	1	0h	1	131186
CL40183.Contig2_H1	VGEQLDAEELLNIAGDPK	3	b7	1	0h	2	131106
Unigene67814_H1	IWAAWQELQK	2	y8	1	24h	3	131037
Unigene26795_H1	IANLQDQIQALK	2	y8	1	0h	1	130937
CL44148.Contig2_H1	RVFLTGGAHGIGK	3	b8	1	48h	3	130703
Unigene4938_H1	RWLSPSAAGPR	2	y6	1	48h	1	130695
Unigene68371_H1	YDDLQFNGLSISQIQR	3	y4	1	48h	1	130685
CL7906.Contig3_H1	ALPSLFTDPYDSNPFK	2	y8	1	0h	1	130681
CL8458.Contig2_H1	AYFPFLPGASEGDIK	2	y4	1	96h	1	130659
CL445.Contig3_H1	EFLVQSADLWEGR	2	b3	1	96h	2	130594
Unigene63388_H1	FQIFALPTSDDSK	2	y8	1	24h	3	130400
CL7906.Contig2_H1	ALPSLFTDPFGNNPFK	2	y8	1	96h	1	130369
Unigene30319_H1	VFAGFALR	2	y5	1	0h	3	130097
CL40183.Contig2_H1	VGEQLDAEELLNIAGDPK	3	y7	1	48h	2	130052
Unigene58881_H1	QEINPFFR	2	y4	1	0h	1	129968
Unigene69143_H1	NAWFSGDIHYGDVNTQTAR	3	y17	2	24h	1	129890
CL4145.Contig20_H1	IVNIDSTDIVDKK	3	y3	1	24h	3	129885
CL19285.Contig32_H1	LQDVDKDFPEIQK	3	y6	1	0h	2	129736
Biognosys_iRT	TPVITGAPYEYR	2	y2	1	96h	3	129700
CL8458.Contig2_H1	AYFPFLPGASEGDIK	3	b6	1	48h	2	129683
CL8458.Contig5_H1	LFALLFAK	2	y3	1	48h	3	129613
Unigene17002_H1	ARFEELNADLFR	3	b4	1	48h	1	129586
Unigene30320_H1	YEVSELSLEQVSNLR	2	y5	1	24h	3	129525
CL8458.Contig5_H1	LFALLFAK	2	y5	1	96h	2	129449
Biognosys_iRT	TPVITGAPYEYR	2	y2	1	0h	3	129320
CL39031.Contig4_H1	VLELPYGTDDR	2	b3	1	0h	2	129240
Unigene69143_H1	NAWFSGDIHYGDVNTQTAR	3	b3	1	0h	1	129129
Unigene65233_H1	LYTVQFEDALRR	2	y4	1	24h	3	128975
CL7906.Contig2_H1	TFHISGVNQDITR	3	y5	1	0h	2	128854
Unigene58881_H1	GKIPNLNIYTSR	3	y5	1	0h	2	128847
CL5308.Contig5_H1	AAGGYDDWPVGR	2	y7	1	0h	1	128845
CL7906.Contig2_H1	TFHISGVNQDITR	3	y5	1	0h	3	128686
CL15687.Contig2_H1	VNQIGSVSESIQAFK	2	y8	1	0h	2	128533
CL44148.Contig2_H1	ATVEAFLTK	2	y6	1	0h	3	128474
CL11747.Contig2_H1	DGYVLSILAQK	2	y6	1	96h	1	128337
Biognosys_iRT	TPVITGAPYEYR	2	y2	1	96h	2	128113
CL7906.Contig2_H1	TFHISGVNQDITR	2	y8	1	24h	1	128009
Unigene32601_H1	GYIDFENGYTVR	2	y7	1	48h	1	127818
Unigene30320_H1	YEVSELSLEQVSNLR	3	y7	1	24h	3	127770
Unigene65930_H1	IFAIWQALQK	2	y4	1	0h	3	127703
CL7906.Contig4_H1	SVDQLYQIIK	2	y5	1	48h	1	127480
CL34536.Contig3_H1	QLGKPESYVCVR	3	y8	2	24h	1	127380
CL445.Contig3_H1	EFLVQSADLWEGR	2	y3	1	48h	1	127279
CL19734.Contig1_H1	EFPVSAPILLLGTLR	2	y9	1	96h	2	127229
CL40281.Contig2_H1	GDELFSYLK	2	y5	1	96h	1	127151
CL4145.Contig20_H1	IVNIDSTDIVDKK	3	y3	1	0h	1	127031
CL14417.Contig1_H1	IVAALPTIK	2	y7	1	24h	2	126938
CL5308.Contig5_H1	AAGGYDDWPVGR	2	y5	1	24h	2	126908
CL125.Contig5_H1	AAVHHLVQSLGAPK	3	b5	1	24h	2	126821
CL2043.Contig4_H1	QITINDLPVGR	2	y4	1	0h	1	126788
CL5308.Contig5_H1	AAGGYDDWPVGR	2	y5	1	0h	3	126746
CL40281.Contig3_H1	TLEPFDRDINPFALTK	3	y6	1	0h	1	126666
CL7590.Contig1_H1	VPQWNEEYIK	2	y9	2	24h	2	126601
CL7906.Contig2_H1	TFHISGVNQDITR	2	y11	2	48h	1	126596
CL7906.Contig3_H1	ALPSLFTDPYDSNPFK	3	y6	1	48h	1	126426
Unigene52953_H1	LLAESDIASAAR	2	y5	1	0h	1	126268
Biognosys_iRT	ADVTPADFSEWSK	2	y9	2	48h	1	126241
CL15687.Contig6_H1	FQIVGDDLLVTNPK	2	b3	1	48h	1	126218
CL7772.Contig20_H	GAGEVWEGTAALDK	2	y8	1	96h	1	126130
CL40281.Contig1_H1	LFVVQVEDELK	2	y8	1	96h	1	126072
CL39270.Contig1_H1	VFFDMTADGVPLGR	2	y4	1	48h	3	126032
CL40183.Contig2_H1	VGEQLDAEELLNIAGDPK	3	y7	1	24h	3	125763
CL40281.Contig3_H1	RGKPFTSAQCSVELFSK	3	y5	1	24h	1	125618
Unigene68371_H1	YDDLQFNGLSISQIQR	3	y6	1	24h	1	125596
CL8458.Contig2_H1	AYFPFLPGASEGDIK	2	y6	1	96h	2	125551
Unigene58881_H1	GKIPNLNIYTSR	3	y4	1	96h	2	125527
Unigene11522_H1	EASTYESDFTTGSGDVIR	2	y9	1	96h	1	125513
Unigene67814_H1	IWAAWQELQK	2	y8	1	0h	1	125498
CL40281.Contig2_H1	GDELFSYLK	2	y7	1	0h	2	125380
CL29824.Contig2_H1	SLDSTTMAMHETEVYCK	3	y2	1	48h	1	125263
Unigene62350_H1	DINTLTDEEIK	2	y6	1	24h	1	125170
CL40281.Contig2_H1	GDELFSYLK	2	y4	1	24h	2	125137
CL48442.Contig1_H1	AVFPSIVGRPR	3	y8	2	24h	1	124996
CL7906.Contig3_H1	ALSEPLEPFNYESVNKDSVTK	3	y14	2	0h	1	124959
CL8458.Contig2_H1	AYFPFLPGASEGDIK	2	y4	1	0h	3	124938
Biognosys_iRT	GAGSSEPVTGLDAK	2	y9	1	24h	2	124903
CL21394.Contig11_H1	HEVQFTQEQLR	3	y5	1	48h	3	124802
CL39031.Contig3_H1	VDRPFLLVLR	3	y9	2	48h	3	124744
Unigene68371_H1	YDDLQFNGLSISQIQR	2	y7	1	0h	1	124718
CL5308.Contig4_H1	ATVEALNTFEGELK	2	y7	1	0h	1	124597
CL40281.Contig2_H1	GDELFSYLK	2	b3	1	24h	2	124522
CL40281.Contig3_H1	TLEPFDRDINPFALTK	3	y14	2	0h	3	124470
CL39031.Contig3_H1	VDRPFLLVLR	3	y9	2	96h	2	124425
CL1922.Contig1_H1	VFFDITADGQPLGR	2	y4	1	0h	3	124353
CL7906.Contig4_H1	QGVSASQPFNFQISVTK	3	b5	1	24h	1	124338
CL40281.Contig1_H1	LFVVQVEDELK	2	y4	1	24h	3	124326
Unigene30318_H1	TNPFYSANIAFK	2	y8	1	48h	1	124125
Unigene21935_H1	NVASLSDDEVLTLQSVLR	3	y4	1	24h	1	124050
CL1922.Contig1_H1	VFFDITADGQPLGR	2	b4	1	48h	1	123989
CL7906.Contig4_H1	QGVSASQPFNFQISVTK	3	y10	2	96h	3	123960
Unigene68371_H1	DHSTPFDVFNYK	2	y3	1	24h	3	123958
CL39031.Contig3_H1	VDRPFLLVLR	3	y9	2	24h	2	123860
CL15687.Contig2_H1	VNQIGSVSESIQAFK	2	b3	1	0h	1	123827
Unigene30320_H1	GAQVGVPYWDWTRPGK	3	y7	1	24h	1	123719
Unigene30320_H1	YEVSELSLEQVSNLR	2	y7	1	0h	1	123554
CL40281.Contig1_H1	LFVVQVEDELK	2	y6	1	48h	3	123431
CL8458.Contig5_H1	LFALLFAK	2	y4	1	48h	3	123372
CL393.Contig21_H1	YGNIPIAGSPYK	2	y8	1	96h	1	123336
CL39031.Contig3_H1	VDRPFLLVLR	3	y9	2	0h	3	123325
CL5308.Contig5_H1	GIHGEHTESVGGVYDISNK	4	y5	1	96h	1	123267
Unigene68371_H1	YDDLQFNGLSISQIQR	2	y6	1	48h	1	123249
CL181.Contig3_H1	VTGTEPFDITWAK	2	y7	1	48h	3	123240
CL15687.Contig8_H1	IMLDLDGTPNK	2	y7	1	48h	1	122949
CL7490.Contig7_H1	DGCYLWEPLNLR	2	y5	1	24h	1	122949
Unigene10170_H1	YEITHQLETLGLGLR	3	y8	1	48h	1	122737
CL8458.Contig2_H1	AYFPFLPGASEGDIK	3	y9	2	0h	2	122696
CL4145.Contig1_H1	GVDVPVNTIDNK	2	y8	1	24h	1	122608
Unigene52953_H1	LLAESDIASAAR	2	y9	1	96h	1	122463
CL7772.Contig20_H	DGCYLYSPLVLNSSSR	2	y9	1	96h	1	122311
CL48702.Contig1_H1	AFGIEVESHPSYTGQR	3	y11	2	48h	1	122269
Unigene30320_H1	YEVSELSLEQVSNLR	3	y6	1	24h	1	122174
Unigene17002_H1	ARFEELNADLFR	3	b4	1	24h	3	122085
CL5308.Contig5_H1	GIHGEHTESVGGVYDISNK	4	y4	1	0h	1	121919
Unigene10170_H1	NLESLSEGEVESLK	3	y7	1	0h	1	121905
Unigene30319_H1	AGGIFVLGGPSEHPWQFDR	3	y12	2	24h	1	121879
Unigene3793_H1	TFQPASNLAFEAAR	2	y8	1	0h	1	121865
CL5308.Contig4_H1	ATVEALNTFEGELK	2	y4	1	0h	1	121804
CL2221.Contig1_H1	VALTSGDMIILPAGIYHR	3	y15	2	0h	1	121680
Unigene30318_H1	VEITDVLK	2	y7	1	96h	2	121658
CL8458.Contig2_H1	AAITSTWSK	2	y6	1	48h	2	121515
CL1922.Contig1_H1	VFFDITADGQPLGR	2	y4	1	48h	3	121419
Unigene68371_H1	DHSTPFDVFNYK	2	b3	1	24h	3	121323
CL5308.Contig5_H1	LAALPEFK	2	y5	1	0h	1	121175
Unigene180_H1	FADENFLLK	2	y6	1	24h	3	121135
Unigene10170_H1	YEITHQLETLGLGLR	3	y3	1	24h	1	121134
CL8928.Contig10_H1	VLLSLQEGFR	2	y8	1	0h	1	121126
CL7906.Contig2_H1	TFHISGVNQDITR	3	y4	1	96h	1	120828
CL47586.Contig8_H1	ASIFDAIDEIPYR	2	y8	1	96h	1	120809
CL5308.Contig5_H1	SHASYGFPPVLSK	3	y6	2	24h	3	120754
CL7906.Contig3_H1	ALSEPLEPFNYESVNKDSVTK	3	y9	1	48h	1	120693
CL21394.Contig11_H1	HEVQFTQEQLR	3	y4	1	48h	2	120663
CL5308.Contig4_H1	ATVEALNTFEGELK	2	y4	1	96h	1	120663
Unigene68371_H1	YDDLQFNGLSISQIQR	3	b3	1	24h	3	120609
CL40183.Contig2_H1	VGEQLDAEELLNIAGDPK	3	b7	1	96h	3	120570
CL39270.Contig1_H1	FADENFTLK	2	y8	1	48h	3	120440
CL7590.Contig1_H1	VPQWNEEYIK	2	y7	1	96h	1	120373
CL1922.Contig1_H1	VFFDITADGQPLGR	2	y9	1	0h	2	120345
CL39031.Contig4_H1	VLELPYGTDDR	2	b3	1	24h	3	120246
CL393.Contig16_H1	VINFQIETK	2	y7	1	24h	2	120208
Unigene11522_H1	EASTYESDFTTGSGDVIR	2	y9	1	24h	1	119980
CL44148.Contig2_H1	FGANTVMFVHCDVTDAK	3	y12	2	0h	1	119979
Unigene71735_H1	IDFEHADVAR	2	y6	1	96h	2	119931
Biognosys_iRT	TPVITGAPYEYR	2	y2	1	0h	2	119872
Unigene11522_H1	EASTYESDFTTGSGDVIR	2	y8	1	0h	1	119820
Unigene11523_H1	VFHEAVLEVDEK	3	y5	1	0h	1	119613
CL5308.Contig4_H1	ATVEALNTFEGELK	2	y7	1	96h	1	119599
CL40281.Contig3_H1	DINPFALTK	2	b3	1	24h	1	119489
CL7772.Contig20_H	GAGEVWEGTAALDK	2	y7	1	96h	1	119488
Unigene62350_H1	YAVAGIGVR	2	y7	1	48h	3	119467
CL14417.Contig1_H1	IVAALPTIK	2	y6	1	48h	1	119430
CL40183.Contig3_H1	VVTAENYAHLNLVK	3	y11	2	24h	3	119386
CL39031.Contig3_H1	VDRPFLLVLR	3	y9	2	0h	2	119363
Unigene32601_H1	GYIDFENGYTVR	2	y7	1	0h	1	119303
Unigene10170_H1	YEITHQLETLGLGLR	3	y8	1	24h	3	119175
Unigene30320_H1	GAQVGVPYWDWTRPGK	3	y5	1	48h	1	119059
CL39031.Contig4_H1	VLELPYGTDDR	2	b3	1	0h	1	119044
CL40281.Contig1_H1	GLDFGIPYWDWTRPNTK	3	y15	2	24h	1	119008
Unigene10170_H1	YFQELASSSHIR	3	y8	1	48h	1	118955
CL5308.Contig4_H1	GTYYPLLGMDK	2	y7	1	0h	1	118895
Unigene62350_H1	KDINTLTDEEIK	3	b5	1	0h	2	118888
Unigene30319_H1	VFAGFALR	2	y5	1	0h	2	118620
CL7906.Contig6_H1	FSLLGGPLEMPFTFDR	3	y3	1	48h	2	118601
Unigene10170_H1	YFQELASSSHIR	2	y8	1	96h	1	118582
CL44148.Contig2_H1	ATVEAFLTK	2	y6	1	0h	2	118471
Biognosys_iRT	LFLQFGAQGSPFLK	2	y9	1	48h	2	118280
Unigene65929_H1	YDVTDVFNQMR	2	b4	1	24h	3	118223
CL1922.Contig1_H1	VFFDITADGQPLGR	2	y7	1	24h	1	118194
CL4145.Contig2_H1	DVPGAPFPVK	2	y8	1	0h	1	118159
CL24398.Contig8_H1	VLDWILR	2	y5	1	24h	2	118036
CL11289.Contig3_H1	EAFELSFK	2	y5	1	24h	3	117941
CL40183.Contig3_H1	VVTAENYAHLNLVK	3	y12	2	96h	2	117875
CL393.Contig20_H1	AGYGGLSIVVEGPHR	3	y7	1	24h	1	117724
CL40281.Contig3_H1	TLEPFDRDINPFALTK	3	b3	1	48h	3	117685
Unigene180_H1	FADENFLLK	2	y6	1	96h	2	117622
CL39031.Contig5_H1	LNLFLGR	2	y3	1	96h	3	117487
CL1922.Contig1_H1	VFFDITADGQPLGR	2	y4	1	96h	2	117375
Unigene3895_H1	TPYLLDVTPTFQGFAPSLR	3	y4	1	24h	3	117338
CL45693.Contig1_H1	LVFQCVLEASPQPDIAWFR	3	y7	1	48h	1	117282
CL7906.Contig2_H1	TFHISGVNQDITR	3	y4	1	96h	2	117246
CL7906.Contig2_H1	TFHISGVNQDITR	3	b7	1	24h	2	117084
CL7906.Contig2_H1	TFHISGVNQDITR	2	b4	1	24h	1	116930
CL7772.Contig20_H	SLPNVFNYLIDVR	2	y7	1	96h	1	116888
CL40281.Contig3_H1	DINPFALTK	2	y4	1	24h	3	116852
Unigene68370_H1	IWAIWQK	2	y4	1	24h	1	116824
CL40281.Contig1_H1	LFVVQVEDELK	2	y4	1	24h	1	116758
CL39031.Contig5_H1	LNLFLGR	2	y4	1	24h	1	116706
Unigene58881_H1	GKIPNLNIYTSR	3	b7	1	0h	3	116305
CL40281.Contig3_H1	TLEPFDRDINPFALTK	3	y14	2	96h	1	116256
Unigene65929_H1	YDVTDVFNQMR	2	y6	1	24h	3	116210
Unigene27690_H1	KPLVIEDIEVAPPAAGEVR	3	y8	1	24h	1	116196
Unigene30320_H1	YEVSELSLEQVSNLR	2	y4	1	48h	3	116142
CL445.Contig3_H1	EFLVQSADLWEGR	2	b3	1	24h	3	116135
CL1922.Contig1_H1	VFFDITADGQPLGR	2	y7	1	96h	1	116114
CL21394.Contig6_H1	AVYDGTPNLPPAAK	2	y10	1	96h	1	116110
Unigene4334_H1	RSVEDLTAGEAESLK	3	y7	1	48h	3	115901
Unigene27031_H1	NVASLTDAEVLTLQSILR	2	y7	1	24h	1	115865
CL20613.Contig3_H1	IVTGQNPASATPTAEAIVR	3	y8	1	24h	3	115858
CL44136.Contig1_H1	TPSVIPQIR	2	y7	1	0h	1	115811
CL7490.Contig7_H1	DGCYLWEPLNLR	2	y5	1	0h	2	115751
CL8458.Contig2_H1	AYFPFLPGASEGDIK	3	y9	2	48h	3	115747
CL4145.Contig2_H1	DVPGAPFPVK	2	y8	1	96h	2	115744
Unigene30319_H1	VFAGFALR	2	y6	1	96h	2	115725
Unigene30320_H1	YEVSELSLEQVSNLR	2	b3	1	24h	3	115717
CL46997.Contig1_H1	LGPQFTDDSIAVR	2	y6	1	48h	3	115689
Biognosys_iRT	TPVITGAPYEYR	2	y6	1	24h	3	115672
CL30203.Contig3_H1	AVYDGTPNLPPAAK	3	y5	1	24h	3	115632
Biognosys_iRT	TPVITGAPYEYR	2	y6	1	24h	2	115584
CL40281.Contig2_H1	GDELFSYLK	2	y7	1	0h	3	115548
Unigene65233_H1	LYTVQFEDALR	2	y8	1	24h	2	115473
CL9041.Contig2_H1	LGETFDYNSIDGTKPK	3	y6	1	0h	1	115134
CL8458.Contig2_H1	AYFPFLPGASEGDIK	3	b6	1	0h	1	115120
CL5308.Contig5_H1	LAALPEFK	2	y5	1	24h	2	114710
Unigene11522_H1	EASTYESDFTTGSGDVIR	2	y7	1	0h	1	114701
Unigene10170_H1	NLESLSEGEVESLK	3	y6	1	24h	3	114590
CL393.Contig16_H1	VINFQIETK	2	y4	1	24h	2	114486
CL44148.Contig2_H1	ATVEAFLTK	2	y7	1	96h	3	114473
CL5308.Contig5_H1	GIHGEHTESVGGVYDISNK	4	y4	1	48h	1	114321
Biognosys_iRT	GTFIIDPAAVIR	2	y9	1	0h	1	114296
CL40281.Contig1_H1	VPAIAAQPQYNDPTTGQSK	3	y7	1	48h	1	114220
CL14417.Contig1_H1	IVAALPTIK	2	y6	1	96h	2	114130
Biognosys_iRT	TPVITGAPYEYR	2	y2	1	96h	1	114047
CL8458.Contig2_H1	EVFGSFLEATLGGAATPDVK	3	y5	1	0h	1	113875
CL40281.Contig1_H1	VPAIAAQPQYNDPTTGQSK	3	y7	1	0h	2	113822
CL24398.Contig8_H1	VLDWILR	2	y3	1	24h	1	113691
Biognosys_iRT	TPVITGAPYEYR	2	y6	1	0h	1	113562
Unigene11522_H1	VLELPYGTDGR	2	y8	1	96h	3	113475
Unigene180_H1	FADENFLLK	2	y6	1	0h	3	113228
CL5308.Contig5_H1	AAGGYDDWPVGR	2	y7	1	0h	3	113226
Unigene30318_H1	TNPFYSANIAFK	2	y10	2	48h	1	113075
Unigene58881_H1	QEINPFFR	2	y5	1	0h	1	112899
CL7772.Contig20_H	SLPNVFNYLIDVR	2	y11	2	48h	2	112678
Biognosys_iRT	TPVITGAPYEYR	2	y6	1	48h	3	112610
CL39270.Contig1_H1	VFFDMTADGVPLGR	2	y4	1	0h	3	112558
CL393.Contig2_H1	FDDVHIPGSPFIVNIAPDSGTAR	3	y7	1	24h	3	112391
Unigene30320_H1	YEVSELSLEQVSNLR	3	y6	1	48h	1	112317
CL7490.Contig16_H1	LQIYALPSSDDSK	2	b3	1	48h	2	112282
CL39798.Contig1_H1	IFFYVQR	2	y5	1	0h	1	112274
Unigene11522_H1	STMSFGLGLYR	2	y8	1	96h	1	112004
Biognosys_iRT	ADVTPADFSEWSK	2	y9	2	48h	2	111962
Unigene30319_H1	AGGIFVLGGPSEHPWQFDR	3	y13	2	24h	1	111936
CL40281.Contig3_H1	DINPFALTK	2	y7	1	96h	2	111911
Unigene63900_H1	NLLSVAYK	2	y6	1	48h	1	111840
CL7590.Contig1_H1	VPQWNEEYIK	2	y7	1	48h	2	111742
CL5308.Contig5_H1	GIHGEHTESVGGVYDISNK	4	y5	1	96h	2	111714
CL5308.Contig5_H1	GIHGEHTESVGGVYDISNK	3	y9	1	0h	1	111530
CL393.Contig12_H1	EAGPGTLTVAVEGPGK	2	y9	1	48h	1	111492
CL4145.Contig20_H1	EETKPGSLGVTVEGPK	3	y8	1	96h	2	111475
CL34536.Contig3_H1	HIEEALGIPQDR	3	y4	1	0h	1	111475
CL7490.Contig7_H1	TLPNVYNYLIHSTAKPSGPVCSFPK	4	y15	2	0h	1	111443
CL7906.Contig2_H1	TFHISGVNQDITR	2	y11	2	0h	1	111422
CL7772.Contig20_H	VTLNACFGEDESK	2	b4	1	96h	2	111381
CL1922.Contig1_H1	VFFDITADGQPLGR	2	y4	1	0h	1	111158
Unigene52953_H1	LLAESDIASAAR	2	y6	1	96h	3	111016
CL5308.Contig5_H1	GIHGEHTESVGGVYDISNK	4	y6	1	24h	1	111006
CL5308.Contig5_H1	SHASYGFPPVLSK	2	y6	1	48h	1	110999
CL7906.Contig3_H1	ALPSLFTDPYDSNPFK	2	y5	1	48h	1	110954
CL4145.Contig20_H1	HTVSITFGGVAVPNSPFR	3	y6	1	48h	1	110762
Unigene68371_H1	YDDLQFNGLSISQIQR	2	y5	1	0h	1	110699
Unigene64105_H1	GFGHIGIVVPDVYK	3	b7	1	48h	1	110692
Unigene3895_H1	TPYLLDVTPTFQGFAPSLR	3	y4	1	24h	1	110607
CL40281.Contig3_H1	TLEPFDRDINPFALTK	3	b7	1	24h	1	110571
CL5308.Contig5_H1	AAGGYDDWPVGR	2	y7	1	24h	2	110345
CL24398.Contig8_H1	VLDWILR	2	y5	1	96h	2	110237
CL7906.Contig4_H1	ISFEGEYVQR	2	y7	1	48h	3	110168
CL8458.Contig5_H1	LFALLFAK	2	y3	1	96h	2	110114
CL5308.Contig5_H1	SHASYGFPPVLSK	3	y3	1	0h	1	110064
Unigene65929_H1	YDVTDVFNQMR	2	y4	1	24h	3	109999
CL11519.Contig14_H1	FQIAELDAATSR	2	y8	1	48h	1	109896
CL5308.Contig5_H1	SHASYGFPPVLSK	3	y6	1	48h	2	109863
CL5308.Contig5_H1	GIHGEHTESVGGVYDISNK	3	y9	1	96h	2	109715
CL13131.Contig3_H1	LVGINDVEIDK	2	y8	1	48h	1	109664
CL393.Contig21_H1	YGNIPIAGSPYK	2	y3	1	24h	3	109511
CL39031.Contig5_H1	LNLFLGR	2	b3	1	24h	3	109436
CL24398.Contig8_H1	VLDWILR	2	y4	1	48h	1	109427
Unigene65233_H1	LYTVQFEDALRR	3	y9	2	24h	1	109316
CL7906.Contig4_H1	ISFEGEYVQR	2	y7	1	0h	1	109207
CL8458.Contig2_H1	AYFPFLPGASEGDIK	3	y9	2	24h	2	109165
CL8458.Contig2_H1	AYFPFLPGASEGDIK	2	y4	1	96h	2	109155
CL4145.Contig1_H1	GVDVPVNTIDNK	2	y8	1	0h	3	109114
CL7906.Contig2_H1	TFHISGVNQDITR	2	y8	1	48h	1	109038
CL7590.Contig1_H1	VPQWNEEYIK	2	y9	2	48h	3	109025
CL34536.Contig3_H1	QLGKPESYVCVR	3	y8	2	48h	1	108972
Unigene68371_H1	DHSTPFDVFNYK	2	y5	1	48h	1	108958
Unigene68371_H1	YDDLQFNGLSISQIQR	2	y7	1	48h	3	108779
CL1922.Contig1_H1	VFFDITADGQPLGR	2	y6	1	0h	3	108750
CL7906.Contig5_H1	KLGLPLTYANFDLEVK	3	y7	1	24h	1	108725
CL7906.Contig3_H1	ALPSLFTDPYDSNPFK	2	y3	1	24h	1	108517
CL40281.Contig3_H1	RGKPFTSAQCSVELFSK	3	y5	1	0h	1	108509
CL4145.Contig1_H1	GVDVPVNTIDNK	2	y8	1	0h	2	108504
Unigene30319_H1	VFAGFALR	2	y7	1	24h	1	108432
Unigene10170_H1	NLESLSEGEVESLK	3	y5	1	0h	1	108322
CL40281.Contig3_H1	DINPFALTK	2	y6	1	96h	2	108282
Unigene10170_H1	NLESLSEGEVESLK	2	y3	1	24h	1	108263
CL4145.Contig28_H1	VTETDITDLTASIR	2	y8	1	24h	3	108235
CL7590.Contig1_H1	VPQWNEEYIK	2	y9	2	96h	2	108215
CL34536.Contig3_H1	HIEEALGIPQDR	3	b4	1	24h	3	108211
CL34536.Contig3_H1	QLGKPESYVCVR	3	y8	2	0h	1	108176
CL7906.Contig4_H1	SVDQLYQIIK	2	y5	1	48h	3	108060
CL7772.Contig20_H	VTLNACFGEDESK	2	y8	1	96h	1	107927
CL393.Contig14_H1	FADEHVPGSPFLLNVGGEASGR	3	y7	1	48h	2	107901
CL8458.Contig5_H1	LFALLFAK	2	y4	1	96h	2	107890
CL393.Contig14_H1	FADEHVPGSPFLLNVGGEASGR	3	b6	1	48h	1	107752
Unigene10170_H1	NLESLSEGEVESLK	2	y9	1	24h	2	107727
CL393.Contig20_H1	AVANKPNEIVIDTSK	3	b8	1	0h	3	107718
CL21394.Contig6_H1	AVYDGTPNLPPAAK	2	y10	1	24h	1	107601
Unigene180_H1	FADENFLLK	2	y8	1	96h	3	107350
Unigene180_H1	FADENFLLK	2	y6	1	48h	2	107350
Unigene65233_H1	LYTVQFEDALR	2	y7	1	96h	1	107338
Unigene11523_H1	FMVSLPK	2	y5	1	24h	3	107319
CL48442.Contig1_H1	AVFPSIVGRPR	3	y8	2	0h	1	107243
CL1922.Contig1_H1	VFFDITADGQPLGR	2	y8	1	0h	3	107241
CL7427.Contig5_H1	TGDGQGLPYNNWR	2	y6	1	0h	1	107157
CL7906.Contig4_H1	ANSLPIQAFDPYK	2	y7	1	24h	3	107094
Unigene10170_H1	YFQELASSSHIR	3	y8	1	24h	1	107090
CL11292.Contig1_H1	YDTSQPWGFR	2	y5	1	48h	2	106971
CL7906.Contig2_H1	ALPSLFTDPFGNNPFK	2	b4	1	24h	1	106571
CL39031.Contig4_H1	VLELPYGTDDR	2	b3	1	0h	3	106522
CL7906.Contig3_H1	ALPSLFTDPYDSNPFK	2	y8	1	24h	3	106486
CL40281.Contig3_H1	TLEPFDRDINPFALTK	3	y3	1	24h	1	106460
CL7906.Contig2_H1	TFHISGVNQDITR	3	b3	1	0h	2	106389
Biognosys_iRT	ADVTPADFSEWSK	2	y7	1	0h	1	106372
Unigene10170_H1	NLESLSEGEVESLK	3	y4	1	24h	1	106362
Biognosys_iRT	LFLQFGAQGSPFLK	2	y4	1	48h	1	106276
Biognosys_iRT	TPVITGAPYEYR	2	y6	1	24h	1	106236
Unigene30319_H1	VFAGFALR	2	y4	1	24h	3	106144
CL8458.Contig2_H1	AYFPFLPGASEGDIK	2	y8	1	0h	2	106087
Unigene3793_H1	TFQPASNLAFEAAR	2	y9	1	0h	3	106019
CL7906.Contig2_H1	ALPSLFTDPFGNNPFK	2	y4	1	24h	1	106001
CL280.Contig18_H1	EAVKDDNWINNEFISTVQK	3	y6	1	0h	1	105977
CL7906.Contig2_H1	TFHISGVNQDITR	3	b3	1	0h	3	105671
CL11747.Contig2_H1	GPPLNTPEHSVFATPDLYEK	3	y3	1	24h	3	105558
CL1922.Contig1_H1	VFFDITADGQPLGR	2	y4	1	24h	2	105513
CL3160.Contig12_H1	GLFIIDDKGNLR	3	y10	2	96h	1	105360
CL11519.Contig14_H1	FQIAELDAATSR	2	y8	1	48h	3	105345
CL8682.Contig4_H1	LTVPVESLIK	2	y7	1	96h	1	105280
CL5308.Contig5_H1	LAALPEFK	2	y4	1	96h	1	105139
Biognosys_iRT	ADVTPADFSEWSK	2	y8	1	0h	1	105059
CL1922.Contig1_H1	VFFDITADGQPLGR	2	y8	1	96h	2	104953
Unigene4334_H1	RSVEDLTAGEAESLK	3	y8	1	48h	1	104853
CL7490.Contig10_H1	VTSNLIACGTEQEYK	2	b5	1	96h	1	104802
Biognosys_iRT	TPVISGGPYEYR	2	y8	1	48h	2	104766
Unigene42332_H1	LINHSVPDTIDER	3	y7	2	24h	3	104738
Unigene30319_H1	AGGIFVLGGPSEHPWQFDR	3	y15	2	48h	1	104549
CL5308.Contig4_H1	ATVEALNTFEGELK	2	y6	1	48h	1	104457
CL40281.Contig1_H1	LFVVQVEDELKSR	3	y11	2	48h	1	104399
CL4145.Contig29_H1	GGLGLGIEGPVEAK	2	y8	1	24h	2	104325
CL4145.Contig22_H1	VTAYGEGLHTGTTGQISK	3	y14	2	48h	1	104297
CL4145.Contig2_H1	DVPGAPFPVK	2	y8	2	48h	1	104270
CL1922.Contig2_H1	VFFDITADGQPLGR	3	y4	1	24h	3	104221
CL15687.Contig2_H1	VNQIGSVSESIQAFK	2	y8	1	48h	1	104079
CL30203.Contig3_H1	AVYDGTPNLPPAAK	3	y5	1	96h	2	103924
CL7906.Contig5_H1	KLGLPLTYANFDLEVK	3	b7	1	48h	1	103917
Biognosys_iRT	TPVITGAPYEYR	2	y6	1	96h	3	103795
Unigene10170_H1	NLESLSEGEVESLK	2	b4	1	0h	1	103675
CL40183.Contig3_H1	LEAIPWR	2	y5	1	24h	2	103638
CL40281.Contig3_H1	RGKPFTSAQCSVELFSK	3	b3	1	96h	2	103635
CL19285.Contig33_H1	TYGQSVAIANFLAR	2	y7	1	96h	1	103605
CL11519.Contig14_H1	FQIAELDAATSR	2	y9	1	0h	3	103542
CL39031.Contig4_H1	FLVSLPK	2	y5	1	0h	1	103448
Unigene11523_H1	VFHEAVLEVDEK	3	b6	1	0h	1	103405
CL40183.Contig2_H1	VGEQLDAEELLNIAGDPK	3	y7	1	96h	2	103356
CL393.Contig16_H1	VINFQIETK	2	y7	1	0h	3	103346
CL8458.Contig2_H1	AYFPFLPGASEGDIK	3	y9	1	0h	2	103316
CL280.Contig20_H1	LGIPNNAVSK	2	y7	1	48h	3	103302
CL393.Contig2_H1	FDDVHIPGSPFIVNIAPDSGTAR	3	y7	1	24h	1	103238
Biognosys_iRT	TPVITGAPYEYR	2	y6	1	0h	3	103123
CL11747.Contig2_H1	DGYVLSILAQK	2	y4	1	96h	2	103119
Unigene10170_H1	YEITHQLETLGLGLR	3	y8	1	24h	1	103072
CL3160.Contig13_H1	IGGLGNMNIPLLEDK	2	y7	1	48h	1	103048
CL5308.Contig4_H1	GTYYPLLGMDK	2	y8	1	96h	2	103027
Unigene68371_H1	DHSTPFDVFNYK	2	y4	1	48h	1	103014
CL13131.Contig1_H1	ADHSITQTLLLR	3	y3	1	24h	2	102987
CL393.Contig2_H1	FDDVHIPGSPFIVNIAPDSGTAR	3	y8	1	24h	3	102972
Unigene68371_H1	YDDLQFNGLSISQIQR	2	y2	1	48h	1	102953
Biognosys_iRT	GTFIIDPAAVIR	2	y9	1	0h	2	102907
CL4145.Contig20_H1	GTLEVTLLNPK	2	y6	1	24h	2	102831
CL7906.Contig4_H1	SVDQLYQIIK	2	y5	1	0h	1	102702
Unigene180_H1	FADENFLLK	2	y5	1	0h	1	102629
CL39031.Contig4_H1	FLVSLPK	2	y4	1	96h	2	102574
Unigene69143_H1	NAWFSGDIHYGDVNTQTAR	3	y16	2	48h	3	102571
CL44148.Contig2_H1	ATVEAFLTK	2	y6	1	96h	3	102506
Unigene39229_H1	DAVLLVFANK	2	y7	1	96h	1	102497
Biognosys_iRT	TPVITGAPYEYR	2	y2	1	48h	1	102420
CL7590.Contig1_H1	VPQWNEEYIK	2	y9	2	0h	3	102401
CL40281.Contig1_H1	LFVVQVEDELK	2	y8	1	0h	2	102255
Unigene180_H1	FADENFLLK	2	y6	1	48h	3	102249
CL21394.Contig6_H1	AVYDGTPNLPPAAK	2	y10	1	0h	1	102247
CL7772.Contig20_H	DGCYLYSPLVLNSSSR	2	y9	1	0h	1	102216
Biognosys_iRT	LFLQFGAQGSPFLK	2	y9	1	24h	1	102099
Biognosys_iRT	LFLQFGAQGSPFLK	2	y9	1	96h	1	102049
Unigene30319_H1	VFAGFALR	2	y6	1	96h	3	102037
CL15687.Contig3_H1	LVLPVPALNVINGGSHAGNK	3	b3	1	48h	1	102034
CL7906.Contig3_H1	ALSEPLEPFNYESVNKDSVTK	3	y14	2	24h	1	101987
CL34318.Contig1_H1	GALQNIIPASTGAAK	2	y9	1	48h	2	101979
Unigene11522_H1	EASTYESDFTTGSGDVIR	2	y7	1	96h	1	101967
Unigene30320_H1	YEVSELSLEQVSNLR	2	y5	1	48h	1	101846
CL11519.Contig14_H1	FQIAELDAATSR	2	y8	1	24h	1	101798
Unigene63388_H1	FQIFALPTSDDSK	2	y9	1	24h	3	101766
Unigene30317_H1	EDHVYANFLLK	3	y6	1	96h	1	101715
Unigene30318_H1	VEITDVLK	2	y6	1	96h	3	101673
Unigene55944_H1	AVAALGQPLDGR	2	y5	1	0h	1	101658
Unigene11522_H1	STMSFGLGLYR	2	y6	1	96h	1	101514
CL445.Contig3_H1	EFLVQSADLWEGR	2	y3	1	96h	1	101345
Unigene4334_H1	SVEDLTAGEAESLK	2	y9	1	0h	1	101175
Unigene10170_H1	NLESLSEGEVESLK	2	y4	1	24h	1	101072
CL48470.Contig6_H1	TQVVAGTNYFIK	2	y7	1	24h	3	100898
Biognosys_iRT	ADVTPADFSEWSK	2	y9	2	96h	2	100848
Unigene68370_H1	IWAIWQK	2	y5	1	96h	1	100779
CL4145.Contig30_H1	YAGVNIAGSPFK	2	y10	1	24h	3	100765
CL8458.Contig2_H1	AYFPFLPGASEGDIK	2	y8	1	48h	3	100720
Unigene68371_H1	YDDLQFNGLSISQIQR	2	y5	1	48h	3	100689
CL24228.Contig1_H1	VTEQVLAFTYK	2	y4	1	48h	2	100615
CL445.Contig3_H1	EFLVQSADLWEGR	2	y3	1	0h	1	100534
CL181.Contig3_H1	LNPQVVNDGDAVDLVVK	2	y15	2	24h	3	100381
CL7772.Contig20_H	GAGEVWEGTAALDK	2	b4	1	0h	1	100371
CL8458.Contig2_H1	AYFPFLPGASEGDIK	3	y8	1	0h	1	100044
CL7490.Contig7_H1	DGCYLWEPLNLR	2	y5	1	48h	2	100040
CL280.Contig18_H1	EAVKDDNWINNEFISTVQK	3	y5	1	48h	1	99850
CL4062.Contig3_H1	VGPNLYGLYGR	2	y7	1	24h	2	99843
CL40281.Contig2_H1	GDELFSYLK	2	y5	1	96h	3	99829
Unigene69143_H1	NAWFSGDIHYGDVNTQTAR	3	y9	1	0h	1	99792
Biognosys_iRT	TPVITGAPYEYR	2	y6	1	96h	2	99723
Unigene68371_H1	YDDLQFNGLSISQIQR	3	y4	1	24h	3	99672
CL40281.Contig1_H1	GLDFGIPYWDWTRPNTK	3	y7	1	24h	1	99647
CL4145.Contig1_H1	GVDVPVNTIDNK	2	y8	1	48h	3	99467
CL40281.Contig3_H1	TLEPFDRDINPFALTK	3	b7	1	24h	3	99463
CL40183.Contig2_H1	VGEQLDAEELLNIAGDPK	3	y7	1	96h	3	99437
CL8458.Contig2_H1	AYFPFLPGASEGDIK	3	b6	1	48h	1	99407
CL7906.Contig2_H1	TFHISGVNQDITR	2	b4	1	48h	1	99397
Unigene30320_H1	GAQVGVPYWDWTRPGK	3	y7	1	48h	3	99281
CL8458.Contig2_H1	AYFPFLPGASEGDIK	3	y8	1	96h	1	99269
Unigene32601_H1	GYIDFENGYTVR	2	b4	1	24h	1	99132
Unigene30319_H1	VFAGFALR	2	y3	1	24h	3	99077
CL1922.Contig2_H1	VFFDITADGQPLGR	3	y4	1	24h	1	99050
Unigene11523_H1	VANGLYYDDTAVTLAEAFK	3	y7	1	96h	1	99037
CL40281.Contig3_H1	RGKPFTSAQCSVELFSK	3	y5	1	48h	2	99031
Unigene10170_H1	YFQELASSSHIR	2	y7	1	0h	1	98962
CL393.Contig10_H1	MGDGEIGIASFNPR	2	y8	1	24h	3	98948
Unigene30320_H1	LLTVQFER	2	y5	1	24h	3	98899
CL7906.Contig4_H1	ISFEGEYVQR	2	y7	1	24h	1	98805
Unigene68371_H1	DHSTPFDVFNYK	2	y2	1	24h	3	98723
Unigene63388_H1	FQIFALPTSDDSK	2	y9	1	48h	2	98586
CL39270.Contig1_H1	VFFDMTADGVPLGR	2	y4	1	24h	2	98516
[truncated: 24,137 more rows]
