# Supplementary material for: Differential Protein Expression in the Hemolymph of Bithynia siamensis goniomphalos Infected with Opisthorchis viverrini
Source: PLoS Negl Trop Dis. 2016 Nov 28;10(11):e0005104. doi: 10.1371/journal.pntd.0005104 (PMC5125571; doi:10.1371/journal.pntd.0005104)
Supplement: S3 Table — MSstats output table including the protein identifier, label (group comparison), log2 fold change, standard error, T value, degree of freedom, raw p-value and adjusted p-value based on Benjamini and Hochberg method to collect multiple testing issue and further control false discovery rate (adj.pvalue). (XLSX) [file pntd.0005104.s003.xlsx]

## Sheet: sign-prots-hemocyte.csv
Protein identifier	Label	log2 Fold Change	Standard Error	Tvalue	DF	pvalue	adj.pvalue
CL10426.Contig15_H1	24v0	1.52565	0.303253	5.03094	40	1.07278e-05	0.00017471
CL1075.Contig6_H1	24v0	0.689066	0.247083	2.7888	40	0.00806048	0.0382873
CL11519.Contig14_H1	24v0	0.385745	0.0788639	4.89127	40	1.67325e-05	0.000248805
CL12046.Contig14_H1	24v0	0.503467	0.157285	3.20099	40	0.00268335	0.0163876
CL14637.Contig6_H1	24v0	0.529917	0.196649	2.69474	40	0.0102493	0.0460701
CL15471.Contig3_H1	24v0	-0.959987	0.252247	-3.80575	40	0.000475002	0.0043773
CL15539.Contig2_H1	24v0	0.501672	0.186849	2.68491	40	0.0105072	0.0460701
CL16377.Contig10_H1	24v0	-0.468509	0.172427	-2.71714	55	0.008787	0.0411665
CL19285.Contig33_H1	24v0	-1.64446	0.426229	-3.85816	40	0.000406577	0.00386248
CL2014.Contig1_H1	24v0	0.501684	0.183738	2.73044	40	0.00936091	0.0432626
CL20488.Contig1_H1	24v0	-0.713265	0.226205	-3.15319	40	0.00305966	0.018358
CL20488.Contig9_H1	24v0	-0.457572	0.160199	-2.85627	280	0.00460756	0.0254159
CL20943.Contig3_H1	24v0	-0.734038	0.251822	-2.91491	40	0.00580298	0.03007
CL21394.Contig11_H1	24v0	0.504102	0.179147	2.8139	55	0.00677647	0.0340817
CL2477.Contig5_H1	24v0	0.38135	0.0919081	4.14926	40	0.000169167	0.00191701
CL25161.Contig1_H1	24v0	-2.09451	0.389373	-5.37919	40	3.51319e-06	6.67506e-05
CL25175.Contig7_H1	24v0	0.290393	0.0813947	3.56771	40	0.000952841	0.00757841
CL2560.Contig4_H1	24v0	1.0689	0.258988	4.12722	40	0.00018091	0.00193348
CL26274.Contig1_H1	24v0	0.621777	0.0775656	8.01615	40	7.5166e-10	2.85631e-08
CL28960.Contig2_H1	24v0	-0.866632	0.290892	-2.97922	121	0.00349297	0.0199434
CL3047.Contig2_H1	24v0	0.56154	0.0695061	8.079	121	5.56888e-13	3.80911e-11
CL33159.Contig3_H1	24v0	1.21401	0.333786	3.63709	40	0.000779274	0.00650029
CL34251.Contig4_H1	24v0	0.760843	0.0596668	12.7515	40	1.11022e-15	1.26565e-13
CL35888.Contig1_H1	24v0	-0.532919	0.171179	-3.11323	40	0.00341199	0.0199434
CL3717.Contig18_H1	24v0	-0.908517	0.338118	-2.68699	40	0.0104523	0.0460701
CL37349.Contig1_H1	24v0	1.50773	0.14559	10.356	40	6.97664e-13	3.97669e-11
CL37349.Contig4_H1	24v0	1.12652	0.186157	6.05146	55	1.32845e-07	4.13027e-06
CL3795.Contig1_H1	24v0	-0.779947	0.189998	-4.10504	40	0.000193529	0.00200567
CL40281.Contig1_H1	24v0	0.690647	0.133613	5.16901	319	4.16012e-07	1.01626e-05
CL403.Contig7_H1	24v0	-1.49353	0.370735	-4.02855	55	0.000173764	0.00191701
CL4145.Contig1_H1	24v0	-0.630869	0.184032	-3.42804	88	0.000926727	0.00754621
CL4145.Contig23_H1	24v0	-0.658626	0.199304	-3.30463	88	0.00137688	0.00981027
CL4145.Contig28_H1	24v0	0.590415	0.140119	4.21368	88	6.06177e-05	0.00082925
CL4145.Contig31_H1	24v0	-0.782707	0.234586	-3.33655	40	0.00184048	0.0123421
CL41703.Contig3_H1	24v0	-0.784051	0.226286	-3.46487	40	0.00128002	0.00951666
CL42104.Contig5_H1	24v0	0.420894	0.158841	2.64978	40	0.0114791	0.0496942
CL48442.Contig1_H1	24v0	0.272528	0.084454	3.22694	40	0.00249785	0.0158197
CL49594.Contig2_H1	24v0	-1.81168	0.40117	-4.51599	40	5.45539e-05	0.000777394
CL5838.Contig1_H1	24v0	-1.56502	0.316816	-4.93982	55	7.67077e-06	0.00013117
CL6396.Contig5_H1	24v0	-1.08866	0.211077	-5.15763	136	8.64757e-07	1.84842e-05
CL6913.Contig11_H1	24v0	-0.718881	0.21892	-3.28376	40	0.00213333	0.013778
CL7226.Contig7_H1	24v0	-1.39581	0.269461	-5.18	40	6.66088e-06	0.000119896
CL7486.Contig13_H1	24v0	-1.12932	0.304336	-3.71076	40	0.000628401	0.00543611
CL7490.Contig16_H1	24v0	0.547483	0.095656	5.72345	40	1.15669e-06	2.32698e-05
CL7906.Contig1_H1	24v0	0.430363	0.140791	3.05675	187	0.00256518	0.0159508
CL7906.Contig3_H1	24v0	0.721817	0.136399	5.29194	253	2.62394e-07	6.90298e-06
CL7906.Contig6_H1	24v0	-0.956554	0.291892	-3.27708	88	0.00150216	0.0102815
CL8074.Contig11_H1	24v0	0.703744	0.202977	3.46712	40	0.00127184	0.00951666
CL8458.Contig2_H1	24v0	-0.668785	0.19334	-3.45911	253	0.000635803	0.00543611
CL8458.Contig5_H1	24v0	0.286153	0.0327067	8.74904	40	7.86153e-11	3.84092e-09
CL9274.Contig2_H1	24v0	1.06855	0.313509	3.40835	40	0.00150314	0.0102815
CL992.Contig2_H1	24v0	0.614704	0.163252	3.76537	187	0.000222603	0.00223913
Unigene11522_H1	24v0	0.733303	0.117277	6.25273	40	2.08553e-07	5.94377e-06
Unigene15599_H1	24v0	0.24771	0.0825376	3.00118	88	0.00349884	0.0199434
Unigene17002_H1	24v0	-1.1075	0.258934	-4.27715	40	0.000114355	0.00146218
Unigene26818_H1	24v0	-0.556652	0.190849	-2.91671	55	0.00511202	0.027751
Unigene30317_H1	24v0	1.11566	0.398161	2.80202	40	0.00779027	0.037525
Unigene30321_H1	24v0	1.00277	0.22024	4.55309	136	1.16189e-05	0.000180621
Unigene30363_H1	24v0	-0.646493	0.164814	-3.92256	232	0.000115435	0.00146218
Unigene31438_H1	24v0	-0.547767	0.166827	-3.28345	40	0.00213519	0.013778
Unigene32601_H1	24v0	0.591734	0.221019	2.6773	55	0.00976382	0.044523
Unigene34147_H1	24v0	0.977808	0.130981	7.46526	40	4.25365e-09	1.45475e-07
Unigene39723_H1	24v0	-0.922793	0.265293	-3.47839	40	0.00123155	0.00951666
Unigene39910_H1	24v0	0.566881	0.204933	2.76618	55	0.00770804	0.037525
Unigene4316_H1	24v0	-1.16509	0.337764	-3.44943	40	0.00133759	0.00973313
Unigene48431_H1	24v0	-0.841712	0.286199	-2.941	40	0.00541666	0.0284999
Unigene62663_H1	24v0	0.748704	0.057053	13.123	40	4.44089e-16	7.59393e-14
Unigene64102_H1	24v0	0.410347	0.138636	2.95988	55	0.00453355	0.0254159
Unigene65105_H1	24v0	-1.71522	0.46249	-3.70866	55	0.000486367	0.0043773
Unigene65210_H1	24v0	-0.951596	0.335207	-2.83883	40	0.0070815	0.0350996
Unigene65931_H1	24v0	-0.80328	0.272738	-2.94524	40	0.00535619	0.0284999
Unigene67819_H1	24v0	0.536966	0.135577	3.96061	88	0.00015143	0.00178583
Unigene69143_H1	24v0	0.661187	0.0576222	11.4745	40	3.15303e-14	2.69584e-12
Unigene696_H1	24v0	-1.12874	0.39505	-2.8572	40	0.00675071	0.0340817
Unigene70929_H1	24v0	0.994636	0.119258	8.34023	40	2.74965e-10	1.17548e-08
Unigene71735_H1	24v0	0.463218	0.0244737	18.9271	40	0	0
Unigene74551_H1	24v0	0.677404	0.183906	3.68343	121	0.000345339	0.00337446
Unigene7902_H1	24v0	0.416263	0.0989057	4.20869	40	0.000141086	0.00172326
Unigene7955_H1	24v0	0.744446	0.124712	5.9693	40	5.22041e-07	1.19025e-05
Biognosys_iRT	48v0	-0.218585	0.0866282	-2.52325	472	0.0119548	0.047541
CL11056.Contig3_H1	48v0	-0.813573	0.290036	-2.80508	121	0.00586299	0.0262449
CL11056.Contig9_H1	48v0	-0.874834	0.210198	-4.16195	40	0.000162742	0.00132519
CL11519.Contig14_H1	48v0	1.2078	0.0788639	15.315	40	0	0
CL11519.Contig5_H1	48v0	0.805238	0.233036	3.45543	40	0.00131495	0.00725343
CL12046.Contig14_H1	48v0	1.06288	0.157285	6.75767	40	4.08489e-08	7.76129e-07
CL13635.Contig3_H1	48v0	-0.780513	0.172901	-4.51422	40	5.48568e-05	0.000507054
CL14269.Contig4_H1	48v0	0.762035	0.255379	2.98393	40	0.00483296	0.0229566
CL15539.Contig3_H1	48v0	0.381207	0.101001	3.77428	40	0.0005213	0.00342855
CL16758.Contig1_H1	48v0	-1.24043	0.29569	-4.19503	40	0.000147106	0.00122708
CL19183.Contig2_H1	48v0	-0.644704	0.240212	-2.68389	88	0.00869396	0.0371667
CL1922.Contig2_H1	48v0	0.609162	0.0946341	6.43702	40	1.14915e-07	1.78641e-06
CL2014.Contig1_H1	48v0	-1.87301	0.183738	-10.194	40	1.10667e-12	4.20535e-11
CL20850.Contig9_H1	48v0	0.735314	0.199781	3.6806	40	0.000686416	0.00442933
CL20943.Contig3_H1	48v0	-0.894555	0.251822	-3.55233	40	0.000996072	0.00606202
CL22447.Contig10_H1	48v0	-0.53659	0.134765	-3.98169	40	0.000280981	0.00204458
CL23773.Contig1_H1	48v0	-0.755342	0.193548	-3.9026	40	0.000356141	0.00252225
CL24228.Contig1_H1	48v0	-0.450584	0.134018	-3.3621	376	0.000852919	0.00530361
CL25175.Contig7_H1	48v0	-0.57262	0.0813947	-7.0351	40	1.676e-08	3.82127e-07
CL26274.Contig1_H1	48v0	-0.488241	0.0775656	-6.29456	40	1.82151e-07	2.59566e-06
CL2925.Contig8_H1	48v0	1.12403	0.272272	4.12835	40	0.000180289	0.00140134
CL37349.Contig1_H1	48v0	1.11732	0.14559	7.67439	40	2.19573e-09	5.77646e-08
CL37349.Contig4_H1	48v0	0.570109	0.186157	3.06252	55	0.00339377	0.0170687
CL3770.Contig1_H1	48v0	0.532186	0.139097	3.82601	40	0.000447322	0.00299969
CL3795.Contig1_H1	48v0	-1.06115	0.189998	-5.58505	40	1.80908e-06	2.20966e-05
CL39031.Contig3_H1	48v0	0.451273	0.107034	4.21618	40	0.000137887	0.00118762
CL40281.Contig1_H1	48v0	0.74283	0.133613	5.55956	319	5.72119e-08	1.02981e-06
CL40281.Contig2_H1	48v0	0.439811	0.155883	2.82143	88	0.00590893	0.0262449
CL40281.Contig3_H1	48v0	0.891171	0.175312	5.08333	253	7.21833e-07	9.14322e-06
CL42412.Contig1_H1	48v0	-0.756699	0.290084	-2.60855	136	0.0101095	0.041656
CL42551.Contig1_H1	48v0	-0.919516	0.222642	-4.13002	40	0.000179376	0.00140134
CL445.Contig3_H1	48v0	0.527925	0.0731918	7.2129	40	9.4931e-09	2.31903e-07
CL45989.Contig2_H1	48v0	-0.606703	0.132207	-4.58903	55	2.62346e-05	0.000249229
CL47586.Contig8_H1	48v0	-0.86798	0.243735	-3.56116	55	0.000770827	0.0048819
CL47949.Contig2_H1	48v0	-0.812055	0.255037	-3.18407	40	0.00281122	0.0143498
CL48610.Contig11_H1	48v0	-0.824039	0.211416	-3.89771	40	0.000361375	0.00252225
CL49279.Contig6_H1	48v0	-1.25512	0.357399	-3.51183	40	0.0011191	0.00648697
CL5308.Contig4_H1	48v0	0.63794	0.239823	2.66005	121	0.00887178	0.0374586
CL570.Contig5_H1	48v0	-0.708584	0.254784	-2.78111	121	0.00628514	0.0275579
CL5838.Contig1_H1	48v0	-1.26822	0.316816	-4.00302	55	0.000188916	0.00143576
CL6396.Contig5_H1	48v0	-0.920137	0.211077	-4.35925	136	2.55538e-05	0.000249229
CL7226.Contig7_H1	48v0	-1.83834	0.269461	-6.82228	40	3.31815e-08	6.67534e-07
CL7490.Contig16_H1	48v0	0.622268	0.095656	6.50527	40	9.21773e-08	1.50117e-06
CL7847.Contig5_H1	48v0	-0.869672	0.285732	-3.04367	40	0.00411856	0.0200299
CL7906.Contig1_H1	48v0	0.937199	0.140791	6.65666	187	3.01916e-10	8.6046e-09
CL7906.Contig2_H1	48v0	1.3409	0.166812	8.03834	253	3.5083e-14	1.4998e-12
CL7906.Contig3_H1	48v0	1.15072	0.136399	8.43642	253	2.66454e-15	1.51879e-13
CL7906.Contig4_H1	48v0	1.01775	0.130901	7.77497	583	3.41949e-14	1.4998e-12
CL7906.Contig5_H1	48v0	1.09573	0.142964	7.66439	88	2.23372e-11	6.94485e-10
CL8074.Contig11_H1	48v0	0.70193	0.202977	3.45818	40	0.00130466	0.00725343
CL8458.Contig5_H1	48v0	0.647149	0.0327067	19.7864	40	0	0
CL8928.Contig10_H1	48v0	-0.808529	0.228108	-3.5445	40	0.0010188	0.00606202
CL9336.Contig1_H1	48v0	-0.985343	0.338163	-2.91381	40	0.00581985	0.0262449
Unigene10170_H1	48v0	0.759205	0.167334	4.53706	451	7.32387e-06	8.34921e-05
Unigene11522_H1	48v0	0.721276	0.117277	6.15018	40	2.90649e-07	3.97608e-06
Unigene13869_H1	48v0	-0.606703	0.132207	-4.58903	55	2.62346e-05	0.000249229
Unigene15599_H1	48v0	-0.331154	0.0825376	-4.01216	88	0.000126008	0.00113407
Unigene180_H1	48v0	0.72185	0.18104	3.98725	40	0.000276319	0.00204458
Unigene19057_H1	48v0	0.902893	0.245593	3.67638	88	0.000406342	0.00277938
Unigene25680_H1	48v0	-1.87202	0.317286	-5.90009	40	6.53155e-07	8.59151e-06
Unigene27690_H1	48v0	0.651646	0.251119	2.59497	55	0.0121042	0.0475821
Unigene30319_H1	48v0	0.857395	0.178763	4.79627	88	6.54167e-06	7.71466e-05
Unigene30320_H1	48v0	0.963467	0.137594	7.00223	319	1.49631e-11	5.11739e-10
Unigene30321_H1	48v0	0.598627	0.22024	2.71807	136	0.00742186	0.0321301
Unigene31438_H1	48v0	-1.06092	0.166827	-6.35939	40	1.47696e-07	2.19618e-06
Unigene31574_H1	48v0	0.83932	0.257244	3.26273	40	0.0022619	0.0119011
Unigene32601_H1	48v0	1.36216	0.221019	6.1631	55	8.76062e-08	1.49807e-06
Unigene35459_H1	48v0	0.814104	0.273798	2.97338	40	0.00497077	0.0232877
Unigene38538_H1	48v0	-0.800547	0.182073	-4.39684	136	2.1971e-05	0.0002277
Unigene3896_H1	48v0	-0.54647	0.212451	-2.57221	136	0.0111782	0.0449758
Unigene4316_H1	48v0	-1.04891	0.337764	-3.10544	40	0.00348505	0.0172737
Unigene4334_H1	48v0	0.836435	0.188703	4.43255	253	1.38853e-05	0.000148399
Unigene58881_H1	48v0	0.709872	0.216798	3.27435	232	0.00122083	0.00695871
Unigene62831_H1	48v0	-1.68004	0.522755	-3.21382	40	0.00259004	0.0134211
Unigene64102_H1	48v0	-0.403447	0.138636	-2.91011	55	0.00520625	0.0240613
Unigene64184_H1	48v0	1.13144	0.336298	3.3644	121	0.00102806	0.00606202
Unigene65104_H1	48v0	-0.771233	0.285016	-2.70593	40	0.00996276	0.041552
Unigene65105_H1	48v0	-2.99575	0.46249	-6.47743	55	2.6991e-08	5.76932e-07
Unigene67021_H1	48v0	-0.661551	0.217608	-3.0401	40	0.00415825	0.0200299
Unigene67819_H1	48v0	-0.540257	0.135577	-3.98488	88	0.000138903	0.00118762
Unigene68370_H1	48v0	0.83266	0.319031	2.60997	88	0.0106416	0.0433265
Unigene68371_H1	48v0	1.05304	0.0815426	12.914	253	0	0
Unigene69143_H1	48v0	1.29985	0.0576222	22.5581	40	0	0
Unigene71735_H1	48v0	1.15287	0.0244737	47.1064	40	0	0
Unigene72143_H1	48v0	-0.451469	0.132345	-3.4113	40	0.00149062	0.00809195
Unigene7895_H1	48v0	-1.16915	0.229673	-5.09049	40	8.87006e-06	9.78568e-05
Unigene7902_H1	48v0	-0.328801	0.0989057	-3.32439	40	0.00190434	0.0101763
CL10220.Contig5_H1	96v0	1.45197	0.336696	4.31241	40	0.00010259	0.00350858
CL1075.Contig6_H1	96v0	0.765361	0.247083	3.09759	40	0.00356013	0.047406
CL11847.Contig2_H1	96v0	0.629327	0.204032	3.08445	40	0.00368919	0.047406
CL14269.Contig1_H1	96v0	0.546685	0.17746	3.08061	55	0.00322304	0.047406
CL14637.Contig6_H1	96v0	0.639682	0.196649	3.25292	40	0.00232439	0.0418391
CL15471.Contig3_H1	96v0	-0.773309	0.252247	-3.06569	40	0.0038812	0.047406
CL2014.Contig1_H1	96v0	-0.795131	0.183738	-4.32753	40	9.79141e-05	0.00350858
CL27196.Contig1_H1	96v0	-1.15684	0.329405	-3.51191	40	0.00111883	0.0239151
CL3022.Contig5_H1	96v0	0.77011	0.0843371	9.13134	40	2.48122e-11	8.48576e-09
CL35888.Contig1_H1	96v0	-0.550827	0.171179	-3.21785	40	0.00256141	0.0421805
CL3795.Contig1_H1	96v0	-0.590206	0.189998	-3.10639	40	0.00347606	0.047406
CL393.Contig16_H1	96v0	-0.707725	0.17468	-4.05154	40	0.000227599	0.00648657
CL393.Contig20_H1	96v0	-0.680587	0.150122	-4.53356	40	5.16427e-05	0.00220772
CL4145.Contig31_H1	96v0	-0.979234	0.234586	-4.17431	40	0.000156719	0.00487252
CL445.Contig3_H1	96v0	-0.375505	0.0731918	-5.13043	40	7.80664e-06	0.000533974
CL48442.Contig1_H1	96v0	0.468939	0.084454	5.5526	40	2.00887e-06	0.000213277
CL48702.Contig1_H1	96v0	1.22492	0.388021	3.15685	40	0.00302914	0.0470894
CL5838.Contig1_H1	96v0	-1.45862	0.316816	-4.60401	55	2.4909e-05	0.00141981
CL7847.Contig5_H1	96v0	-1.04197	0.285732	-3.64668	40	0.000757825	0.0172784
CL8458.Contig5_H1	96v0	0.18561	0.0327067	5.67496	40	1.35301e-06	0.000213277
CL9274.Contig2_H1	96v0	1.23619	0.313509	3.94308	40	0.000315512	0.00770751
Unigene165_H1	96v0	-1.10828	0.344849	-3.21382	40	0.00259003	0.0421805
Unigene62663_H1	96v0	-0.312963	0.057053	-5.48549	40	2.49447e-06	0.000213277
Unigene65931_H1	96v0	-0.899686	0.272738	-3.29871	40	0.00204616	0.0394352
Unigene67819_H1	96v0	-0.512512	0.135577	-3.78023	88	0.000284792	0.00749221
Unigene71580_H1	96v0	-0.680685	0.221327	-3.07547	40	0.00377999	0.047406
Unigene7895_H1	96v0	-1.04973	0.229673	-4.57053	40	4.60052e-05	0.00220772
Unigene7955_H1	96v0	-0.410754	0.124712	-3.29361	40	0.00207554	0.0394352
