# Supplementary material for: Differential Protein Expression in the Hemolymph of Bithynia siamensis goniomphalos Infected with Opisthorchis viverrini
Source: PLoS Negl Trop Dis. 2016 Nov 28;10(11):e0005104. doi: 10.1371/journal.pntd.0005104 (PMC5125571; doi:10.1371/journal.pntd.0005104)
Supplement: S4 Table — MSstats output table including the protein identifier, label (group comparison), log2 fold change, standard error, T value, degree of freedom, raw p-value and adjusted p-value based on Benjamini and Hochberg method to collect multiple testing issue and further control false discovery rate (adj.pvalue). (XLSX) [file pntd.0005104.s004.xlsx]

## Sheet: sign-prots-plasma.csv
Protein	Label	log2 Fold Change	Standard Error	Tvalue	DF	pvalue	adj.pvalue
CL11292.Contig14_H1	24v0	-0.906167	0.32007	-2.83115	32	0.00795253	0.0278338
CL11519.Contig14_H1	24v0	-0.621278	0.107742	-5.76636	40	1.00682e-06	1.56058e-05
CL11519.Contig5_H1	24v0	-0.847726	0.306141	-2.76907	40	0.00848013	0.0287529
CL125.Contig5_H1	24v0	-1.60029	0.428644	-3.73338	40	0.000588019	0.0033579
CL12968.Contig14_H1	24v0	-1.05924	0.331681	-3.19356	40	0.00273882	0.0114293
CL13131.Contig1_H1	24v0	0.759478	0.252193	3.0115	40	0.00448991	0.0170932
CL1352.Contig4_H1	24v0	-1.35247	0.369075	-3.66447	40	0.000719512	0.00390335
CL14417.Contig13_H1	24v0	-0.898836	0.249068	-3.6088	80	0.000534371	0.00313401
CL14417.Contig1_H1	24v0	1.11897	0.154152	7.25888	112	5.47911e-11	1.69852e-09
CL15373.Contig12_H1	24v0	0.326568	0.115892	2.81785	40	0.00747767	0.0266009
CL15687.Contig6_H1	24v0	-0.379361	0.108975	-3.48116	40	0.00122182	0.00631273
CL17786.Contig1_H1	24v0	0.485278	0.189344	2.56295	40	0.014246	0.0435405
CL1922.Contig1_H1	24v0	-0.39367	0.0343326	-11.4664	40	3.24185e-14	1.7587e-12
CL1922.Contig2_H1	24v0	-0.730977	0.124299	-5.88081	32	1.53308e-06	2.07925e-05
CL19734.Contig1_H1	24v0	-1.50717	0.420692	-3.58259	72	0.000614878	0.00342124
CL21394.Contig6_H1	24v0	1.46413	0.380207	3.85089	40	0.000415473	0.00257593
CL24228.Contig1_H1	24v0	-0.89927	0.29844	-3.01324	112	0.00319664	0.0130881
CL33159.Contig3_H1	24v0	0.973033	0.329032	2.95726	88	0.00398475	0.0154409
CL34318.Contig1_H1	24v0	-1.303	0.375565	-3.46943	32	0.00151255	0.00745964
CL37349.Contig4_H1	24v0	-0.896028	0.19818	-4.52128	32	7.94141e-05	0.000594237
CL39031.Contig4_H1	24v0	0.531679	0.121532	4.37481	88	3.32741e-05	0.000328204
CL39031.Contig5_H1	24v0	1.49593	0.0120727	123.91	32	0	0
CL39270.Contig1_H1	24v0	0.557301	0.19714	2.82694	136	0.00540942	0.0198956
CL393.Contig10_H1	24v0	0.43883	0.159632	2.74902	32	0.00974462	0.0315609
CL393.Contig12_H1	24v0	0.326021	0.123705	2.63547	40	0.0118981	0.0379689
CL393.Contig14_H1	24v0	-0.369297	0.0801815	-4.60576	32	6.22602e-05	0.000548488
CL393.Contig16_H1	24v0	0.974785	0.313539	3.10898	88	0.00252923	0.0108538
CL393.Contig1_H1	24v0	2.34782	0.415616	5.64901	40	1.4714e-06	2.07925e-05
CL393.Contig21_H1	24v0	1.22258	0.359778	3.39814	40	0.0015472	0.00746094
CL4145.Contig12_H1	24v0	0.904506	0.158021	5.72397	184	4.16321e-08	8.21289e-07
CL4145.Contig19_H1	24v0	0.964667	0.354493	2.72126	40	0.00958221	0.0315609
CL4145.Contig22_H1	24v0	1.03227	0.249316	4.14039	88	7.92923e-05	0.000594237
CL4145.Contig28_H1	24v0	0.779403	0.187535	4.15603	88	7.48931e-05	0.000594237
CL4145.Contig29_H1	24v0	-1.5178	0.455104	-3.33506	32	0.00216782	0.00980034
CL4145.Contig31_H1	24v0	1.25167	0.309991	4.03775	72	0.000133185	0.000903162
CL44136.Contig3_H1	24v0	0.766169	0.307083	2.49499	88	0.0144625	0.0435884
CL5308.Contig4_H1	24v0	1.24409	0.276926	4.49249	80	2.34378e-05	0.000242191
CL5308.Contig5_H1	24v0	1.01918	0.134951	7.55222	488	2.12275e-13	9.21272e-12
CL5825.Contig1_H1	24v0	0.786241	0.197489	3.98119	32	0.000369236	0.00235659
CL5825.Contig2_H1	24v0	-1.57262	0.30894	-5.09037	32	1.52795e-05	0.000165783
CL7490.Contig10_H1	24v0	1.11403	0.210241	5.29881	40	4.54955e-06	5.19607e-05
CL7490.Contig16_H1	24v0	0.700781	0.2777	2.52352	88	0.0134141	0.0415838
CL7490.Contig3_H1	24v0	1.16024	0.294899	3.93435	72	0.00019021	0.00125078
CL7772.Contig20_H	24v0	1.08756	0.20275	5.36403	224	2.02449e-07	3.37935e-06
CL7906.Contig2_H1	24v0	1.21727	0.24492	4.97006	160	1.70661e-06	2.17844e-05
CL7906.Contig3_H1	24v0	-0.597917	0.200508	-2.98201	176	0.00326964	0.0131301
CL7906.Contig5_H1	24v0	-2.00395	0.486433	-4.11969	88	8.55001e-05	0.000618451
CL7906.Contig6_H1	24v0	-0.640677	0.257842	-2.48476	88	0.0148559	0.0441608
CL8458.Contig5_H1	24v0	-0.332936	0.0164497	-20.2396	32	0	0
CL8870.Contig10_H1	24v0	0.848285	0.189481	4.4769	40	6.1625e-05	0.000548488
CL9548.Contig3_H1	24v0	0.818871	0.18324	4.46884	40	6.31899e-05	0.000548488
Unigene10170_H1	24v0	-0.55602	0.177477	-3.13292	272	0.00191991	0.00886424
Unigene11522_H1	24v0	0.652355	0.2049	3.18378	120	0.00185191	0.00873619
Unigene180_H1	24v0	0.510423	0.0263102	19.4002	32	0	0
Unigene21935_H1	24v0	-1.15439	0.316311	-3.64953	80	0.00046674	0.0028134
Unigene30320_H1	24v0	-0.604746	0.149299	-4.05058	208	7.21143e-05	0.000594237
Unigene30567_H1	24v0	0.783625	0.299151	2.6195	40	0.0123823	0.0389414
Unigene3793_H1	24v0	1.8288	0.25976	7.04034	128	1.04397e-10	2.83178e-09
Unigene39910_H1	24v0	0.695103	0.219107	3.17244	32	0.00332789	0.0131301
Unigene42143_H1	24v0	-1.362	0.206828	-6.58519	40	7.12181e-08	1.28786e-06
Unigene4938_H1	24v0	-0.950752	0.331605	-2.86713	40	0.00657807	0.0237907
Unigene55944_H1	24v0	1.12325	0.31948	3.51588	32	0.00133413	0.00673271
Unigene62659_H1	24v0	0.741594	0.239333	3.09858	96	0.0025509	0.0108538
Unigene63388_H1	24v0	0.3032	0.110222	2.7508	32	0.0097019	0.0315609
Unigene63393_H1	24v0	-0.741064	0.214007	-3.4628	80	0.000861272	0.00455844
Unigene63900_H1	24v0	1.36989	0.458072	2.99054	32	0.00532155	0.0198956
Unigene63976_H1	24v0	0.961423	0.296813	3.23915	40	0.00241483	0.0106942
Unigene64044_H1	24v0	1.06578	0.114193	9.33318	24	1.85885e-09	4.48188e-08
Unigene65929_H1	24v0	-0.798784	0.183973	-4.34185	40	9.36821e-05	0.000655774
Unigene65930_H1	24v0	-0.252578	0.0294988	-8.56232	24	9.28878e-09	2.01567e-07
Unigene67870_H1	24v0	0.714259	0.256913	2.78016	40	0.00824177	0.0283883
Unigene68371_H1	24v0	-0.455269	0.0926535	-4.91367	128	2.67973e-06	3.23057e-05
Unigene69143_H1	24v0	-0.610445	0.062649	-9.74388	32	4.26077e-11	1.54098e-09
Biognosys_iRT	48v0	-0.325119	0.114275	-2.84507	448	0.00464367	0.0193784
CL12968.Contig14_H1	48v0	-0.857975	0.331681	-2.58674	40	0.0134325	0.0462675
CL14417.Contig13_H1	48v0	-1.02415	0.249068	-4.11193	80	9.44375e-05	0.000711998
CL14417.Contig1_H1	48v0	1.05356	0.154152	6.83454	112	4.52352e-10	1.22701e-08
CL14576.Contig1_H1	48v0	-1.42707	0.511523	-2.78984	40	0.00803893	0.0311509
CL15687.Contig6_H1	48v0	-0.579246	0.108975	-5.31539	40	4.31346e-06	5.506e-05
CL17786.Contig1_H1	48v0	0.634127	0.189344	3.34908	40	0.00177681	0.00876289
CL18045.Contig10_H1	48v0	-0.763698	0.246389	-3.09956	40	0.00354111	0.0153684
CL181.Contig1_H1	48v0	0.349024	0.105315	3.31408	40	0.00196009	0.00924651
CL181.Contig3_H1	48v0	-0.669595	0.185673	-3.60632	208	0.00038885	0.0021636
CL1922.Contig1_H1	48v0	-0.949414	0.0343326	-27.6534	40	0	0
CL1922.Contig2_H1	48v0	-1.08213	0.124299	-8.70585	32	6.00122e-10	1.44696e-08
CL2043.Contig4_H1	48v0	0.792263	0.255425	3.10174	40	0.00352021	0.0153684
CL24228.Contig1_H1	48v0	-1.1787	0.29844	-3.94952	112	0.00013725	0.000960753
CL3160.Contig12_H1	48v0	1.20118	0.398253	3.01611	88	0.00334658	0.0151293
CL37349.Contig4_H1	48v0	-0.530397	0.19818	-2.67634	32	0.0116378	0.0420902
CL39031.Contig4_H1	48v0	0.455036	0.121532	3.74417	88	0.000322427	0.00189099
CL39031.Contig5_H1	48v0	2.06733	0.0120727	171.24	32	0	0
CL3923.Contig10_H1	48v0	-0.708105	0.183451	-3.85992	88	0.000215921	0.00137808
CL393.Contig14_H1	48v0	-0.463804	0.0801815	-5.78443	32	2.02777e-06	2.93351e-05
CL393.Contig16_H1	48v0	0.884979	0.313539	2.82255	88	0.00589001	0.0241157
CL393.Contig1_H1	48v0	2.12609	0.415616	5.11552	40	8.18786e-06	9.3514e-05
CL4145.Contig22_H1	48v0	1.04206	0.249316	4.17967	88	6.86864e-05	0.000552035
CL4145.Contig29_H1	48v0	-2.64541	0.455104	-5.81277	32	1.86766e-06	2.89487e-05
CL4145.Contig31_H1	48v0	0.92862	0.309991	2.99564	72	0.00375391	0.0159725
CL44136.Contig3_H1	48v0	0.809948	0.307083	2.63755	88	0.00987279	0.0363118
CL46997.Contig1_H1	48v0	0.843746	0.207171	4.07271	40	0.000213473	0.00137808
CL47586.Contig8_H1	48v0	-1.57541	0.483308	-3.25965	32	0.00264717	0.012222
CL48442.Contig1_H1	48v0	1.69716	0.38116	4.45261	40	6.64615e-05	0.000552035
CL5308.Contig4_H1	48v0	1.04318	0.276926	3.767	80	0.000314335	0.00189099
CL5308.Contig5_H1	48v0	0.769286	0.134951	5.70048	488	2.07055e-08	3.74424e-07
CL5825.Contig1_H1	48v0	0.910524	0.197489	4.6105	32	6.14149e-05	0.000545708
CL5825.Contig2_H1	48v0	-1.7163	0.30894	-5.55545	32	3.94567e-06	5.35131e-05
CL5980.Contig1_H1	48v0	-0.895743	0.324031	-2.76438	40	0.00858287	0.0326751
CL7219.Contig1_H1	48v0	-1.61146	0.547318	-2.94428	24	0.0070814	0.0284567
CL7490.Contig10_H1	48v0	1.52425	0.210241	7.25002	40	8.43318e-09	1.83e-07
CL7490.Contig3_H1	48v0	1.10442	0.294899	3.74507	72	0.000360395	0.00205804
CL7772.Contig20_H	48v0	0.867928	0.20275	4.28077	224	2.76203e-05	0.000272437
CL7906.Contig2_H1	48v0	1.0068	0.24492	4.11071	160	6.28696e-05	0.000545708
CL7906.Contig5_H1	48v0	-2.17687	0.486433	-4.47517	88	2.27554e-05	0.000235139
CL7906.Contig6_H1	48v0	-1.08748	0.257842	-4.21763	88	5.97434e-05	0.000545708
CL8458.Contig5_H1	48v0	-0.963466	0.0164497	-58.5704	32	0	0
CL8870.Contig10_H1	48v0	0.813543	0.189481	4.29355	40	0.000108728	0.000786466
CL9548.Contig3_H1	48v0	0.914024	0.18324	4.98812	40	1.22968e-05	0.000133421
CL992.Contig2_H1	48v0	-1.23382	0.483295	-2.55294	40	0.0146015	0.0495084
Unigene180_H1	48v0	0.334949	0.0263102	12.7308	32	4.52971e-14	2.45737e-12
Unigene19050_H1	48v0	-1.46888	0.241718	-6.07682	40	3.68564e-07	6.15219e-06
Unigene22998_H1	48v0	-1.75892	0.394522	-4.45837	32	9.51519e-05	0.000711998
Unigene30319_H1	48v0	0.652418	0.238482	2.73571	88	0.00752817	0.029702
Unigene30567_H1	48v0	1.0069	0.299151	3.36588	40	0.00169477	0.0085527
Unigene32601_H1	48v0	0.955467	0.229238	4.16801	40	0.000159766	0.00108341
Unigene3793_H1	48v0	1.89057	0.25976	7.27813	128	3.02682e-11	1.0947e-09
Unigene3895_H1	48v0	-1.83959	0.376799	-4.88215	64	7.32015e-06	8.82485e-05
Unigene39910_H1	48v0	0.57402	0.219107	2.61982	32	0.0133406	0.0462675
Unigene42143_H1	48v0	-1.84168	0.206828	-8.90439	40	4.90985e-11	1.52205e-09
Unigene62659_H1	48v0	0.609307	0.239333	2.54585	96	0.0124929	0.044442
Unigene63388_H1	48v0	0.446386	0.110222	4.04987	32	0.000304377	0.00188714
Unigene63393_H1	48v0	-0.710968	0.214007	-3.32217	80	0.00134825	0.00696597
Unigene63900_H1	48v0	1.55113	0.458072	3.38621	32	0.00189139	0.00912068
Unigene64044_H1	48v0	0.972821	0.114193	8.5191	24	1.01891e-08	2.01003e-07
Unigene65930_H1	48v0	0.344307	0.0294988	11.6719	24	2.2139e-11	9.60831e-10
Unigene67819_H1	48v0	-0.572404	0.161465	-3.54508	40	0.00101711	0.00538324
Unigene67870_H1	48v0	0.698291	0.256913	2.71801	40	0.00966172	0.0361481
Unigene71735_H1	48v0	-1.42441	0.394144	-3.61392	40	0.000833541	0.00452196
Biognosys_iRT	96v0	-0.682738	0.114275	-5.97454	448	4.7086e-09	7.29834e-08
CL11292.Contig14_H1	96v0	-0.973481	0.32007	-3.04146	32	0.00467155	0.0211193
CL11519.Contig14_H1	96v0	1.27864	0.107742	11.8677	40	1.11022e-14	4.01531e-13
CL14417.Contig13_H1	96v0	-0.77566	0.249068	-3.11425	80	0.00255924	0.0132227
CL15373.Contig12_H1	96v0	-0.390241	0.115892	-3.36727	40	0.00168814	0.009393
CL15687.Contig2_H1	96v0	-0.742262	0.286895	-2.58723	88	0.0113157	0.0454723
CL181.Contig1_H1	96v0	0.380968	0.105315	3.61741	40	0.00082515	0.00559555
CL1922.Contig1_H1	96v0	0.22237	0.0343326	6.47691	40	1.01019e-07	1.15374e-06
CL19734.Contig1_H1	96v0	-3.47658	0.420692	-8.26396	72	4.92939e-12	1.16624e-10
CL20613.Contig3_H1	96v0	-1.26854	0.213714	-5.93571	40	5.82014e-07	5.74078e-06
CL280.Contig18_H1	96v0	0.575464	0.173548	3.31589	80	0.00137515	0.00806505
CL280.Contig20_H1	96v0	1.33812	0.439457	3.04493	40	0.00410455	0.0189508
CL30203.Contig3_H1	96v0	-0.858447	0.279749	-3.06863	40	0.00385048	0.0185679
CL3160.Contig13_H1	96v0	1.2229	0.309103	3.9563	40	0.000303246	0.00226912
CL37349.Contig4_H1	96v0	-0.707623	0.19818	-3.57061	32	0.0011499	0.00712936
CL39031.Contig5_H1	96v0	0.445053	0.0120727	36.8644	32	0	0
CL393.Contig14_H1	96v0	0.455212	0.0801815	5.67727	32	2.76846e-06	2.58929e-05
CL393.Contig16_H1	96v0	0.8614	0.313539	2.74734	88	0.00728688	0.0307774
CL40281.Contig1_H1	96v0	1.32554	0.215095	6.16258	216	3.46177e-09	5.7785e-08
CL40281.Contig2_H1	96v0	1.12564	0.224992	5.00301	88	2.86373e-06	2.58929e-05
CL40281.Contig3_H1	96v0	0.992895	0.19356	5.12966	272	5.52462e-07	5.70877e-06
CL4145.Contig11_H1	96v0	1.02875	0.32376	3.17752	40	0.00286225	0.0144444
CL4145.Contig29_H1	96v0	-1.65481	0.455104	-3.63611	32	0.0009616	0.00632325
CL4145.Contig30_H1	96v0	0.431704	0.08714	4.95414	40	1.37016e-05	0.000110121
CL44148.Contig2_H1	96v0	-0.493605	0.179649	-2.74761	264	0.0064167	0.0284168
CL46997.Contig1_H1	96v0	0.708872	0.207171	3.42168	40	0.00144737	0.00826522
CL47586.Contig8_H1	96v0	-1.40561	0.483308	-2.90831	32	0.0065549	0.0284483
CL7490.Contig7_H1	96v0	0.834493	0.325258	2.56563	80	0.012166	0.0480006
CL7666.Contig3_H1	96v0	-1.03679	0.359033	-2.88773	24	0.00809002	0.0331233
CL7906.Contig2_H1	96v0	1.46721	0.24492	5.99055	160	1.33572e-08	1.93234e-07
CL7906.Contig3_H1	96v0	1.42686	0.200508	7.11621	176	2.69957e-11	5.32552e-10
CL7906.Contig4_H1	96v0	0.937022	0.139043	6.73909	448	4.91642e-11	8.89053e-10
CL8682.Contig3_H1	96v0	-1.34181	0.410665	-3.2674	40	0.00223273	0.0118171
CL9548.Contig3_H1	96v0	-0.51732	0.18324	-2.82318	40	0.00737522	0.0307774
Unigene10170_H1	96v0	1.28527	0.177477	7.2419	272	4.5528e-12	1.16624e-10
Unigene180_H1	96v0	-0.179847	0.0263102	-6.83563	32	9.89481e-08	1.15374e-06
Unigene30318_H1	96v0	0.705924	0.23476	3.007	232	0.00292885	0.0144445
Unigene30319_H1	96v0	1.90034	0.238482	7.96848	88	5.37437e-12	1.16624e-10
Unigene30320_H1	96v0	1.32011	0.149299	8.84209	208	4.44089e-16	1.92735e-14
Unigene32601_H1	96v0	2.25032	0.229238	9.8165	40	3.28559e-12	1.01853e-10
Unigene42143_H1	96v0	-1.05882	0.206828	-5.11934	40	8.0885e-06	7.02082e-05
Unigene4938_H1	96v0	-1.27551	0.331605	-3.84646	40	0.000420971	0.00304503
Unigene52953_H1	96v0	-1.33027	0.396757	-3.35286	40	0.00175801	0.0095372
Unigene56987_H1	96v0	-1.65205	0.471555	-3.50341	40	0.00114645	0.00712936
Unigene58881_H1	96v0	0.840642	0.214668	3.91601	176	0.000128608	0.000996716
Unigene64044_H1	96v0	0.946986	0.114193	8.29286	24	1.66042e-08	2.25194e-07
Unigene65233_H1	96v0	0.946969	0.17984	5.26563	168	4.22715e-07	4.58646e-06
Unigene65929_H1	96v0	1.26029	0.183973	6.8504	40	3.03143e-08	3.86953e-07
Unigene65930_H1	96v0	1.63524	0.0294988	55.4341	24	0	0
Unigene67814_H1	96v0	1.07856	0.29422	3.66581	24	0.00122017	0.00735492
Unigene68370_H1	96v0	1.98637	0.414836	4.78833	56	1.2717e-05	0.000106138
Unigene68371_H1	96v0	1.48354	0.0926535	16.0117	128	0	0
Unigene69143_H1	96v0	1.15275	0.062649	18.4002	32	0	0
Unigene71735_H1	96v0	-1.44011	0.394144	-3.65376	40	0.000742344	0.00519641
Unigene80527_H1	96v0	-0.95956	0.314568	-3.05041	40	0.00404446	0.0189508
