# Supplementary material for: Differential Protein Expression in the Hemolymph of Bithynia siamensis goniomphalos Infected with Opisthorchis viverrini
Source: PLoS Negl Trop Dis. 2016 Nov 28;10(11):e0005104. doi: 10.1371/journal.pntd.0005104 (PMC5125571; doi:10.1371/journal.pntd.0005104)
Supplement: S5 Table — The table includes also the blast name results (description) and gene ontology categories for each protein. Control values have been normalized to 0 for comparison to the other time-points and a '-' indicates that the fold-change was non-significant and therefore were omitted from the supplementary table. (XLSX) [file pntd.0005104.s005.xlsx]

## Sheet: Sheet1
Protein identifier	Description	GO	0h	24h	48h	96h
CL10220.Contig5_H1	Gelsolin 1	Structure and motor	0	-	-	1.45197
CL10426.Contig15_H1	Malate dehydrogenase	Oxidoreductase	0	1.45197	-	-
CL1075.Contig6_H1	60S ribosomal L17	Miscellaneous	0	0.689066	-	0.765361
CL11056.Contig3_H1	Serine--tRNA ligase	Enzymatic activity	0	-	-0.813573	-
CL11056.Contig9_H1	Serine--tRNA ligase	Enzymatic activity	0	-	-0.874834	-
CL11519.Contig14_H1	Hemocyanin, beta-C chain unit D	immune respone	0	0.385745	1.2078	-
CL11519.Contig5_H1	Hemocyanin G-type, units Oda to Odg	immune respone	0	-	0.805238	-
CL11847.Contig2_H1	Hsc70-interacting	immune respone	0	-	-	0.629327
CL12046.Contig14_H1	Probable deferrochelatase peroxidase	immune respone	0	0.503467	1.06288	-
CL13635.Contig3_H1	ATP-dependent 6-phosphofructokinase	Enzymatic activity	0	-	-0.780513	-
CL14269.Contig1_H1	Elongation factor 1-gamma	Miscellaneous	0	-	-	0.546685
CL14269.Contig4_H1	Elongation factor 1-gamma	Miscellaneous	0	-	0.762035	-
CL14637.Contig6_H1	Actin-related 2 3 complex subunit 5	Structure and motor	0	0.529917	-	0.529917
CL15471.Contig3_H1	Cofilin	Structure and motor	0	-0.959987	-	-0.773309
CL15539.Contig2_H1	Annexin-4	immune respone	0	0.501672	-	-
CL15539.Contig3_H1	Annexin A5	immune respone	0	-	0.381207	-
CL16377.Contig10_H1	Glutamate dehydrogenase 1	Oxidoreductase	0	-0.468509	-	-
CL16758.Contig1_H1	Elongation factor 1-alpha	Miscellaneous	0	-	-1.24043	-
CL19183.Contig2_H1	Myosin-9	Structure and motor	0	-	-0.644704	-
CL1922.Contig2_H1	Peptidyl-prolyl cis-trans isomerase	Enzymatic activity	0	-	0.609162	-
CL19285.Contig33_H1	Glutathione S-transferase	immune respone	0	-1.64446	-	-
CL2014.Contig1_H1	Spectrin alpha chain	Structure and motor	0	0.501684	-1.87301	-0.795131
CL20488.Contig1_H1	Copine-2	immune respone	0	-0.713265	-	-
CL20488.Contig9_H1	Copine-1	immune respone	0	-0.457572	-	-
CL20850.Contig9_H1	Adenosine deaminase AGSA	Enzymatic activity	0	-	0.735314	-
CL20943.Contig3_H1	60S ribosomal L7	Miscellaneous	0	-0.734038	-0.894555	-
CL21394.Contig11_H1	Muscle-specific 20	Structure and motor	0	0.504102	-	-
CL22447.Contig10_H1	Complement C1q subcomponent subunit A Flags	immune respone	0	-	-0.53659	-
CL23773.Contig1_H1	Myosin regulatory light chain 2	Structure and motor	0	-	-0.755342	-
CL24228.Contig1_H1	Fructose-bisphosphate aldolase, muscle type	Enzymatic activity	0	-	-0.450584	-
CL2477.Contig5_H1	Voltage-dependent anion-selective channel 3	Transport	0	0.38135	-	-
CL25161.Contig1_H1	Glycogen	Miscellaneous	0	-2.09451	-	-
CL25175.Contig7_H1	Enolase-phosphatase E1	Enzymatic activity	0	0.290393	-0.57262	-
CL2560.Contig4_H1	40S ribosomal S4	Miscellaneous	0	1.0689	-	-
CL26274.Contig1_H1	NADP-dependent malic enzyme	Oxidoreductase	0	0.621777	-0.488241	-
CL27196.Contig1_H1	ADP,ATP carrier	Transport	0	-	-	-1.15684
CL28960.Contig2_H1	Alpha-actinin	Structure and motor	0	-0.866632	-	-
CL2925.Contig8_H1	Tropomyosin-2	Structure and motor	0	-	1.12403	-
CL3022.Contig5_H1	Reelin	Structure and motor	0	-	-	0.77011
CL3047.Contig2_H1	Tubulin alpha-3E chain	Structure and motor	0	0.56154	-	-
CL33159.Contig3_H1	Thioredoxin-1	Miscellaneous	0	1.21401	-	-
CL34251.Contig4_H1	ATP synthase subunit beta	Enzymatic activity	0	0.760843	-	-
CL35888.Contig1_H1	Elongation factor 1-alpha	Miscellaneous	0	-0.532919	-	-0.550827
CL3717.Contig18_H1	Lethal(2) giant larvae homolog 2	Miscellaneous	0	-0.908517	-	-
CL37349.Contig1_H1	lethal(2)essential for life	Miscellaneous	0	1.50773	1.11732	-
CL37349.Contig4_H1	Alpha-crystallin B chain	immune respone	0	1.12652	0.570109	-
CL3770.Contig1_H1	disulfide-isomerase	Enzymatic activity	0	-	0.532186	-
CL3795.Contig1_H1	---NA---	Unkown	0	-0.779947	-1.06115	-0.590206
CL39031.Contig3_H1	---NA---	Unkown	0	-	0.451273	-
CL393.Contig16_H1	Filamin-A	Structure and motor	0	-	-	-0.707725
CL393.Contig20_H1	Filamin-A	Structure and motor	0	-	-	-0.680587
CL40281.Contig1_H1	Hemocyanin G-type	immune respone	0	0.690647	0.74283	-
CL40281.Contig2_H1	Hemocyanin type 2 unit a	immune respone	0	-	0.439811	-
CL40281.Contig3_H1	Hemocyanin G-type, units Oda to Odg	immune respone	0	-	0.891171	-
CL403.Contig7_H1	60S ribosomal L28	Miscellaneous	0	-1.49353	-	-
CL4145.Contig1_H1	Filamin-A	Structure and motor	0	-0.630869	-	-
CL4145.Contig23_H1	Filamin-A	Structure and motor	0	-0.658626	-	-
CL4145.Contig28_H1	Filamin-A	Structure and motor	0	0.590415	-	-
CL4145.Contig31_H1	Filamin-A	Structure and motor	0	-0.782707	-	-0.979234
CL41703.Contig3_H1	Dolichyl-diphosphooligosaccharide-- glycosyltransferase subunit 1	Enzymatic activity	0	-0.784051	-	-
CL42104.Contig5_H1	Annexin A7	immune respone	0	0.420894	-	-
CL42412.Contig1_H1	Actin-related 2 3 complex subunit 2	Structure and motor	0	-	-0.756699	-
CL42551.Contig1_H1	Adenylate kinase isoenzyme 1	Enzymatic activity	0	-	-0.919516	-
CL445.Contig3_H1	Transgelin-2	Miscellaneous	0	-	0.527925	-0.375505
CL45989.Contig2_H1	Heat shock 83	immune respone	0	-	-0.606703	-
CL47586.Contig8_H1	Collagen alpha-1(XIV) chain	Structure and motor	0	-	-0.86798	-
CL47949.Contig2_H1	Reelin	Structure and motor	0	-	-0.812055	-
CL48442.Contig1_H1	Actin	Structure and motor	0	0.272528	-	0.272528
CL48610.Contig11_H1	Neurotrypsin	Enzymatic activity	0	-	-0.824039	-
CL48702.Contig1_H1	Myophilin	Structure and motor	0	-	-	1.22492
CL49279.Contig6_H1	Actin-related 2 3 complex subunit 1A	Structure and motor	0	-	-1.25512	-
CL49594.Contig2_H1	Myosin heavy chain, striated muscle	Structure and motor	0	-1.81168	-	-
CL5308.Contig4_H1	Arginine kinase	Enzymatic activity	0	-	0.63794	-
CL570.Contig5_H1	Glutamate receptor 1	Miscellaneous	0	-	-0.708584	-
CL5838.Contig1_H1	Beta-tubulin	Structure and motor	0	-1.56502	-1.26822	-1.45862
CL6396.Contig5_H1	---NA---	Unkown	0	-1.08866	-0.920137	-
CL6913.Contig11_H1	---NA---	Unkown	0	-0.718881	-	-
CL7226.Contig7_H1	Hemagglutinin protease	Enzymatic activity	0	-1.39581	-1.83834	-
CL7486.Contig13_H1	Gelsolin 1	Structure and motor	0	-1.12932	-	-
CL7490.Contig16_H1	---NA---	Unkown	0	0.547483	0.622268	-
CL7847.Contig5_H1	Cytochrome b-c1 complex subunit 2	Transport	0	-	-0.869672	-1.04197
CL7906.Contig1_H1	Hemocyanin 2-c chain	immune respone	0	0.430363	0.937199	-
CL7906.Contig2_H1	Hemocyanin 2-c chain	immune respone	0	-	1.3409	-
CL7906.Contig3_H1	Hemocyanin 2-c chain	immune respone	0	0.721817	1.15072	-
CL7906.Contig4_H1	Hemocyanin G-type, units Oda to Odg	immune respone	0	-	1.01775	-
CL7906.Contig5_H1	Hemocyanin, beta-C chain unit D, partial	immune respone	0	-	1.09573	-
CL7906.Contig6_H1	Hemocyanin, beta-C chain unit D	immune respone	0	-0.956554	-	-
CL8074.Contig11_H1	40S ribosomal S7	Miscellaneous	0	0.703744	0.70193	-
CL8458.Contig2_H1	Myoglobin	Transport	0	-0.668785	-	-
CL8458.Contig5_H1	Myoglobin	Transport	0	0.286153	0.647149	0.18561
CL8928.Contig10_H1	Chitotriosidase-1	immune respone	0	-	-0.808529	-
CL9274.Contig2_H1	Annexin A7	immune respone	0	1.06855	-	1.23619
CL9336.Contig1_H1	---NA---	Unkown	0	-	-0.985343	-
CL992.Contig2_H1	Citrate synthase	Enzymatic activity	0	0.614704	-	-
Unigene10170_H1	Hemocyanin 2-c chain	immune respone	0	-	0.759205	-
Unigene11522_H1	Antithrombin-III	immune respone	0	0.733303	0.721276	-
Unigene13869_H1	Heat shock HSP 90-alpha	immune respone	0	-	-0.606703	-
Unigene15599_H1	Elongation factor 1-alpha	Miscellaneous	0	0.24771	-0.331154	-
Unigene165_H1	Galectin-4	immune respone	0	-	-	-1.10828
Unigene17002_H1	Heat shock 70 kDa	immune respone	0	-1.1075	-	-
Unigene180_H1	Peptidyl-prolyl cis-trans isomerase F	Enzymatic activity	0	-	0.72185	-
Unigene19057_H1	40S ribosomal S3-B	Miscellaneous	0	-	0.902893	-
Unigene25680_H1	Actin-2	Structure and motor	0	-	-1.87202	-
Unigene26818_H1	Galactose-specific lectin nattectin	immune respone	0	-0.556652	-	-
Unigene27690_H1	Alcohol dehydrogenase class-3	Oxidoreductase	0	-	0.651646	-
Unigene30317_H1	Hemocyanin type 2 unit a	immune respone	0	1.11566	-	-
Unigene30319_H1	Hemocyanin type 2 unit e	immune respone	0	-	0.857395	-
Unigene30320_H1	Hemocyanin 2-c chain	immune respone	0	-	0.963467	-
Unigene30321_H1	Hemocyanin G-type	immune respone	0	1.00277	0.598627	-
Unigene30363_H1	Myosin-11	Structure and motor	0	-0.646493	-	-
Unigene31438_H1	Actin, cytoplasmic 3	Structure and motor	0	-0.547767	-1.06092	-
Unigene31574_H1	Histone H2A type 1-H	immune respone	0	-	0.83932	-
Unigene32601_H1	Hemocyanin A-type	immune respone	0	0.591734	1.36216	-
Unigene34147_H1	Tubulin beta-2 chain	Structure and motor	0	0.977808	-	-
Unigene35459_H1	Tubulin beta-4 chain	Structure and motor	0	-	0.814104	-
Unigene38538_H1	NAD(P) transhydrogenase, mitochondrial	Oxidoreductase	0	-	-0.800547	-
Unigene3896_H1	Zona pellucida sperm-binding 4	Miscellaneous	0	-	-0.54647	-
Unigene39723_H1	Gelsolin 1	Structure and motor	0	-0.922793	-	-
Unigene39910_H1	Heat shock 70 kDa	immune respone	0	0.566881	-	-
Unigene4316_H1	Fructose-1,6-bisphosphatase 1	Enzymatic activity	0	-1.16509	-1.04891	-
Unigene4334_H1	Hemocyanin, beta-C chain unit D, partial	immune respone	0	-	0.836435	-
Unigene48431_H1	Virulence metalloprotease	Enzymatic activity	0	-0.841712	-	-
Unigene58881_H1	Hemocyanin, beta-C chain unit D, partial	immune respone	0	-	0.709872	-
Unigene62663_H1	Tubulin beta-4B chain	Structure and motor	0	0.748704	-	-0.312963
Unigene62831_H1	Actin-related 3	Structure and motor	0	-	-1.68004	-
Unigene64102_H1	Tubulin alpha-1C chain	Structure and motor	0	0.410347	-0.403447	-
Unigene64184_H1	Actin, cytoplasmic 1	Structure and motor	0	-	1.13144	-
Unigene65104_H1	Actin	Structure and motor	0	-	-0.771233	-
Unigene65105_H1	Actin-1	Structure and motor	0	-1.71522	-2.99575	-
Unigene65210_H1	Myosin regulatory light chain 12B	Structure and motor	0	-0.951596	-	-
Unigene65931_H1	Hemocyanin 2-c chain	immune respone	0	-0.80328	-	-0.899686
Unigene67021_H1	Septin-7	Structure and motor	0	-	-0.661551	-
Unigene67819_H1	Fructose-bisphosphate aldolase C	Enzymatic activity	0	0.536966	-0.540257	-0.512512
Unigene68370_H1	Hemocyanin, beta-C chain unit D, partial	immune respone	0	-	0.83266	-
Unigene68371_H1	Hemocyanin G-type, units Oda to Odg	immune respone	0	-	1.05304	-
Unigene69143_H1	Hemocyanin G-type	immune respone	0	0.661187	1.29985	-
Unigene696_H1	40S ribosomal S28	Miscellaneous	0	-1.12874	-	-
Unigene70929_H1	Tubulin beta chain	Structure and motor	0	0.994636	-	-
Unigene71580_H1	Tubulin beta-2 chain	Structure and motor	0	-	-	-0.680685
Unigene71735_H1	Hemocyanin type 2 unit e	immune respone	0	0.463218	1.15287	-
Unigene72143_H1	Elongation factor 1-alpha	Miscellaneous	0	-	-0.451469	-
Unigene74551_H1	Tubulin alpha-3 chain	Structure and motor	0	0.677404	-	-
Unigene7895_H1	Adenylate kinase isoenzyme 1	Enzymatic activity	0	-	-1.16915	-1.04973
Unigene7902_H1	Tubulin alpha-1 chain	Structure and motor	0	0.416263	-0.328801	-
Unigene7955_H1	Tubulin beta chain	Structure and motor	0	0.744446	-	-0.410754
