# Supplementary material for: Differential Protein Expression in the Hemolymph of Bithynia siamensis goniomphalos Infected with Opisthorchis viverrini
Source: PLoS Negl Trop Dis. 2016 Nov 28;10(11):e0005104. doi: 10.1371/journal.pntd.0005104 (PMC5125571; doi:10.1371/journal.pntd.0005104)
Supplement: S6 Table — The table includes also the blast name results (description) and gene ontology categories for each protein. Control values have been normalized to 0 for comparison to the other time-points and a '-' indicates that the fold-change was non-significant and therefore were omitted from the supplementary table. (XLSX) [file pntd.0005104.s006.xlsx]

## Sheet: plasma.csv
Protein identifier	Description	GO	0h	24h	48h	96h
CL11292.Contig14_H1	PDZ and LIM domain 7	Structure and motor	0	-0.906167	-	-0.973481
CL11519.Contig14_H1	Hemocyanin, beta-C chain unit D	immune respone	0	-0.621278	-	1.27864
CL11519.Contig5_H1	Hemocyanin G-type, units Oda to Odg	immune respone	0	-0.847726	-	-
CL125.Contig5_H1	Dihydropteridine reductase	Oxidoreductase	0	-1.60029	-	-
CL12968.Contig14_H1	Inorganic pyrophosphatase	Enzymatic activity	0	-1.05924	-0.857975	-
CL13131.Contig1_H1	14 kDa phosphohistidine phosphatase	Enzymatic activity	0	0.759478	-	-
CL1352.Contig4_H1	Probable glutathione S-transferase 8	Enzymatic activity	0	-1.35247	-	-
CL14417.Contig1_H1	Phosphoglycerate kinase 1	Enzymatic activity	0	1.11897	1.05356	-
CL14417.Contig13_H1	Phosphoglycerate kinase 1	Enzymatic activity	0	-0.898836	-1.02415	-0.77566
CL14576.Contig1_H1	Aldose 1-epimerase	Enzymatic activity	0	-	-1.42707	-
CL15373.Contig12_H1	PDZ and LIM domain Zasp	Structure and motor	0	0.326568	-	-0.390241
CL15687.Contig2_H1	Enolase	Enzymatic activity	0	-	-	-0.742262
CL15687.Contig6_H1	Enolase	Enzymatic activity	0	-0.379361	-0.579246	-
CL17786.Contig1_H1	Heat shock 70 kDa	immune respone	0	0.485278	0.634127	-
CL18045.Contig10_H1	---NA---	Unkown	0	-	-0.763698	-
CL181.Contig1_H1	Muscle M-line assembly unc-89	Structure and motor	0	-	0.349024	0.380968
CL181.Contig3_H1	Muscle M-line assembly unc-89	Structure and motor	0	-	-0.669595	-
CL1922.Contig1_H1	Peptidyl-prolyl cis-trans isomerase	Enzymatic activity	0	-0.39367	-0.949414	0.22237
CL1922.Contig2_H1	Peptidyl-prolyl cis-trans isomerase	Enzymatic activity	0	-0.730977	-1.08213	0
CL19734.Contig1_H1	Metallo ase inhibitor 4	Enzymatic activity	0	-1.50717	-	-3.47658
CL2043.Contig4_H1	Thioredoxin-dependent peroxide reductase	immune respone	0	-	0.792263	-
CL20613.Contig3_H1	Probable glutathione-independent glyoxalase hsp3103	Enzymatic activity	0	-	-	-1.26854
CL21394.Contig6_H1	Transgelin	Structure and motor	0	1.46413	-	-
CL24228.Contig1_H1	Fructose-bisphosphate aldolase	Enzymatic activity	0	-0.89927	-1.1787	-
CL280.Contig18_H1	Malate dehydrogenase, cytoplasmic	Oxidoreductase	0	-	-	0.575464
CL280.Contig20_H1	Malate dehydrogenase, cytoplasmic	Oxidoreductase	0	-	-	1.33812
CL30203.Contig3_H1	Muscle-specific 20	Structure and motor	0	-	-	-0.858447
CL3160.Contig12_H1	Peroxiredoxin 1	immune respone	0	-	1.20118	-
CL3160.Contig13_H1	Peroxiredoxin	immune respone	0	-	-	1.2229
CL33159.Contig3_H1	Thioredoxin-1	Miscellaneous	0	0.973033	-	-
CL34318.Contig1_H1	Glyceraldehyde-3-phosphate dehydrogenase	Oxidoreductase	0	-1.303	-	-
CL37349.Contig4_H1	Alpha-crystallin B chain	Miscellaneous	0	-0.896028	-0.530397	-0.707623
CL39031.Contig4_H1	Serpin-Z1C	Enzymatic activity	0	0.531679	0.455036	-
CL39031.Contig5_H1	Alpha-1-antitrypsin	Enzymatic activity	0	1.49593	2.06733	0.445053
CL3923.Contig10_H1	Kyphoscoliosis peptidase	Enzymatic activity	0	-	-0.708105	-
CL39270.Contig1_H1	Peptidyl-prolyl cis-trans isomerase	Enzymatic activity	0	0.557301	-	-
CL393.Contig1_H1	Filamin-A	Structure and motor	0	2.34782	2.12609	-
CL393.Contig10_H1	Filamin-A	Structure and motor	0	0.43883	-	-
CL393.Contig12_H1	Filamin-A	Structure and motor	0	0.326021	-	-
CL393.Contig14_H1	Filamin-A	Structure and motor	0	-0.369297	-0.463804	0.455212
CL393.Contig16_H1	Filamin-A	Structure and motor	0	0.974785	0.884979	0.8614
CL393.Contig21_H1	Filamin-A	Structure and motor	0	1.22258	-	-
CL40281.Contig1_H1	Hemocyanin G-type	immune respone	0	-	-	1.32554
CL40281.Contig2_H1	Hemocyanin type 2 unit a	immune respone	0	-	-	1.12564
CL40281.Contig3_H1	Hemocyanin G-type, units Oda to Odg	immune respone	0	-	-	0.992895
CL4145.Contig11_H1	Filamin-A	Structure and motor	0	-	-	1.02875
CL4145.Contig12_H1	Filamin-A	Structure and motor	0	0.904506	-	-
CL4145.Contig19_H1	Filamin-A	Structure and motor	0	0.964667	-	-
CL4145.Contig22_H1	Filamin-A	Structure and motor	0	1.03227	1.04206	-
CL4145.Contig28_H1	Filamin-A	Structure and motor	0	0.779403	-	-
CL4145.Contig29_H1	Filamin-A	Structure and motor	0	-1.5178	-2.64541	-1.65481
CL4145.Contig30_H1	Filamin-A	Structure and motor	0	-	-	0.431704
CL4145.Contig31_H1	Filamin-A	Structure and motor	0	1.25167	0.92862	-
CL44136.Contig3_H1	Aspartate aminotransferase, cytoplasmic	Enzymatic activity	0	0.766169	0.809948	-
CL44148.Contig2_H1	15-hydroxyprostaglandin dehydrogenase	Oxidoreductase	0	-	-	-0.493605
CL46997.Contig1_H1	N-acetylated-alpha-linked acidic dipeptidase 2	Enzymatic activity	0	-	0.843746	0.708872
CL47586.Contig8_H1	Collagen alpha-1(XIV) chain	Structure and motor	0	-	-1.57541	-1.40561
CL48442.Contig1_H1	Actin	Structure and motor	0	-	1.69716	-
CL5308.Contig4_H1	Arginine kinase	Enzymatic activity	0	1.24409	1.04318	-
CL5308.Contig5_H1	Arginine kinase	Enzymatic activity	0	1.01918	0.769286	-
CL5825.Contig1_H1	Twitchin	Structure and motor	0	0.786241	0.910524	-
CL5825.Contig2_H1	Immunoglobulin superfamily DCC subclass member 4	immune respone	0	-1.57262	-1.7163	-
CL5980.Contig1_H1	Glutathione S-transferase 1	immune respone	0	-	-0.895743	-
CL7219.Contig1_H1	---NA---	Unkown	0	-	-1.61146	-
CL7490.Contig10_H1	---NA---	Unkown	0	1.11403	1.52425	-
CL7490.Contig16_H1	---NA---	Unkown	0	0.700781	-	-
CL7490.Contig3_H1	---NA---	Unkown	0	1.16024	1.10442	-
CL7490.Contig7_H1	---NA---	Unkown	0	-	-	0.834493
CL7666.Contig3_H1	Fatty acid-binding 12	Transport	0	-	-	-1.03679
CL7772.Contig20_H1	---NA---	Unkown	0	1.08756	0.867928	-
CL7906.Contig2_H1	Hemocyanin 2-c chain	immune respone	0	1.21727	1.0068	1.46721
CL7906.Contig3_H1	Hemocyanin 2-c chain	immune respone	0	-0.597917	-	1.42686
CL7906.Contig4_H1	Hemocyanin G-type, units Oda to Odg	immune respone	0	-	-	0.937022
CL7906.Contig5_H1	Hemocyanin, beta-C chain unit D, partial	immune respone	0	-2.00395	-2.17687	-
CL7906.Contig6_H1	Hemocyanin, beta-C chain unit D, partial	immune respone	0	-0.640677	-1.08748	-
CL8458.Contig5_H1	Myoglobin	Transport	0	-0.332936	-0.963466	-
CL8682.Contig3_H1	Adenine phosphoribosyltransferase	Enzymatic activity	0	-	-	-1.34181
CL8870.Contig10_H1	Glycine, glutamate and proline-rich	Miscellaneous	0	0.848285	0.813543	-
CL9548.Contig3_H1	Thymosin beta-4	Structure and motor	0	0.818871	0.914024	-0.51732
CL992.Contig2_H1	Citrate synthase	Enzymatic activity	0	-	-1.23382	-
Unigene10170_H1	Hemocyanin 2-c chain	immune respone	0	-0.55602	-	1.28527
Unigene11522_H1	Antithrombin-III	immune respone	0	0.652355	-	-
Unigene180_H1	Peptidyl-prolyl cis-trans isomerase F	Enzymatic activity	0	0.510423	0.334949	-0.179847
Unigene19050_H1	16 kDa calcium-binding	Miscellaneous	0	-	-1.46888	-
Unigene21935_H1	Hemocyanin type 2 unit a	immune respone	0	-1.15439	-	-
Unigene22998_H1	Glutathione S-transferase 4	immune respone	0	-	-1.75892	-
Unigene30318_H1	Hemocyanin G-type, units Oda to Odg	immune respone	0	-	-	0.705924
Unigene30319_H1	Hemocyanin type 2 unit e	immune respone	0	-	0.652418	1.90034
Unigene30320_H1	Hemocyanin 2-c chain	immune respone	0	-0.604746	-	1.32011
Unigene30567_H1	Ras-related Rab-10	Transport	0	0.783625	1.0069	-
Unigene32601_H1	Hemocyanin A-type, units Ode to Odg	immune respone	0	-	0.955467	2.25032
Unigene3793_H1	Muscle-specific 20	Structure and motor	0	1.8288	1.89057	-
Unigene3895_H1	Hemocyanin, beta-C chain unit D, partial	immune respone	0	0	-1.83959	-
Unigene39910_H1	Heat shock 70 kDa	immune respone	0	0.695103	0.57402	-
Unigene42143_H1	Malate dehydrogenase, cytoplasmic	Oxidoreductase	0	-1.362	-1.84168	-1.05882
Unigene4938_H1	---NA---	Unkown	0	-0.950752	-	-1.27551
Unigene52953_H1	Calmodulin	Enzymatic activity	0	-	-	-1.33027
Unigene55944_H1	Hemocyanin G-type, units Oda to Odg	immune respone	0	1.12325	-	-
Unigene56987_H1	Glutathione S-transferase Mu 2	immune respone	0	-	-	-1.65205
Unigene58881_H1	Hemocyanin, beta-C chain unit D, partial	immune respone	0	-	-	0.840642
Unigene62659_H1	Twitchin	Structure and motor	0	0.741594	0.609307	-
Unigene63388_H1	---NA---	Unkown	0	0.3032	0.446386	-
Unigene63393_H1	---NA---	Unkown	0	-0.741064	-0.710968	-
Unigene63900_H1	14-3-3 protein beta/alpha	Miscellaneous	0	1.36989	1.55113	-
Unigene63976_H1	Superoxide dismutase	immune respone	0	0.961423	-	-
Unigene64044_H1	---NA---	Unkown	0	1.06578	0.972821	0.946986
Unigene65233_H1	Hemocyanin type 2 unit e	immune respone	0	-	-	0.946969
Unigene65929_H1	Hemocyanin, beta-C chain unit G	immune respone	0	-0.798784	-	1.26029
Unigene65930_H1	Hemocyanin, units G and H	immune respone	0	-0.252578	0.344307	1.63524
Unigene67814_H1	Hemocyanin type 2 unit a	immune respone	0	-	-	1.07856
Unigene67819_H1	Fructose-bisphosphate aldolase C	Enzymatic activity	0	-	-0.572404	-
Unigene67870_H1	---NA---	Unkown	0	0.714259	0.698291	-
Unigene68370_H1	Hemocyanin, beta-C chain unit D, partial	immune respone	0	-	-	1.98637
Unigene68371_H1	Hemocyanin G-type, units Oda to Odg	immune respone	0	-0.455269	-	1.48354
Unigene69143_H1	Hemocyanin G-type, units Oda to Odg	immune respone	0	-0.610445	-	1.15275
Unigene71735_H1	Hemocyanin type 2 unit e	immune respone	0	-	-1.42441	-1.44011
Unigene80527_H1	Dynein light chain 2, cytoplasmic	Structure and motor	0	-	-	-0.95956
